# Supplementary material for: The RESP AI model accelerates the identification of tight-binding antibodies
Source: Nat Commun. 2023 Jan 28;14:454. doi: 10.1038/s41467-023-36028-8 (PMC9884274; doi:10.1038/s41467-023-36028-8)
Supplement: Supplementary file 3 — Source Data [file 41467_2023_36028_MOESM3_ESM.zip]

Archive with 9 entries (9 files):
- Figure 5_source_data_file.xlsx
- Figure 6_source_data_file.xlsx
- Figure 8_source_data_file.xlsx
- SUPPLEMENTARY_Figure_S10_source_data_file.xlsx
- SUPPLEMENTARY_Figure_S11_source_data_file.xlsx
- SUPPLEMENTARY_Figure_S3_MUTANT_source_data_file.xls
- SUPPLEMENTARY_Figure_S3_WT_source_data_file.xls
- SUPPLEMENTARY_Figure_S5_source_data_file.xlsx
- SUPPLEMENTARY_Figure_S7_source_data_file.xlsx
