# Supplementary material for: The RESP AI model accelerates the identification of tight-binding antibodies
Source: Nat Commun. 2023 Jan 28;14:454. doi: 10.1038/s41467-023-36028-8 (PMC9884274; doi:10.1038/s41467-023-36028-8)
Supplement: Supplementary file 3 — Source Data [file 41467_2023_36028_MOESM3_ESM.zip › Figure 5_source_data_file.xlsx]

## Sheet: Figure 5A
Sequence_category	model	score
human	AB-LSTM	1.20285
human	AB-LSTM	0.517349
human	AB-LSTM	0.553898
human	AB-LSTM	1.17856
human	AB-LSTM	0.597895
human	AB-LSTM	0.605435
human	AB-LSTM	0.802537
human	AB-LSTM	0.499472
human	AB-LSTM	0.673214
human	AB-LSTM	1.03207
human	AB-LSTM	0.862066
human	AB-LSTM	1.12167
human	AB-LSTM	0.662291
human	AB-LSTM	0.551765
human	AB-LSTM	0.84288
human	AB-LSTM	0.594736
human	AB-LSTM	1.00873
human	AB-LSTM	0.726648
human	AB-LSTM	1.06025
human	AB-LSTM	0.587561
human	AB-LSTM	0.421065
human	AB-LSTM	0.805359
human	AB-LSTM	0.772935
human	AB-LSTM	0.458087
human	AB-LSTM	0.551246
human	AB-LSTM	0.586063
human	AB-LSTM	0.671162
human	AB-LSTM	0.73619
human	AB-LSTM	0.698646
human	AB-LSTM	0.762335
human	AB-LSTM	0.649351
human	AB-LSTM	0.636226
human	AB-LSTM	1.00841
human	AB-LSTM	0.560703
human	AB-LSTM	0.782736
human	AB-LSTM	1.04568
human	AB-LSTM	0.923749
human	AB-LSTM	0.928509
human	AB-LSTM	0.93734
human	AB-LSTM	0.564854
human	AB-LSTM	0.74094
human	AB-LSTM	0.474309
human	AB-LSTM	0.906455
human	AB-LSTM	0.922304
human	AB-LSTM	0.628918
human	AB-LSTM	1.20541
human	AB-LSTM	0.598949
human	AB-LSTM	1.12223
human	AB-LSTM	1.10951
human	AB-LSTM	0.551552
human	AB-LSTM	0.530708
human	AB-LSTM	0.615661
human	AB-LSTM	0.869399
human	AB-LSTM	0.461889
human	AB-LSTM	1.10728
human	AB-LSTM	0.567604
human	AB-LSTM	0.488329
human	AB-LSTM	0.756732
human	AB-LSTM	0.548365
human	AB-LSTM	0.587851
human	AB-LSTM	1.38841
human	AB-LSTM	1.31098
human	AB-LSTM	0.951938
human	AB-LSTM	0.517482
human	AB-LSTM	0.957722
human	AB-LSTM	1.07819
human	AB-LSTM	0.700459
human	AB-LSTM	0.537464
human	AB-LSTM	0.539138
human	AB-LSTM	0.776401
human	AB-LSTM	0.573015
human	AB-LSTM	0.6321
human	AB-LSTM	0.520904
human	AB-LSTM	0.706208
human	AB-LSTM	0.939337
human	AB-LSTM	0.720654
human	AB-LSTM	0.675824
human	AB-LSTM	0.985067
human	AB-LSTM	0.736695
human	AB-LSTM	0.742231
human	AB-LSTM	0.492088
human	AB-LSTM	0.735984
human	AB-LSTM	0.701899
human	AB-LSTM	0.487569
human	AB-LSTM	0.481836
human	AB-LSTM	0.506019
human	AB-LSTM	1.13785
human	AB-LSTM	0.687799
human	AB-LSTM	1.03838
human	AB-LSTM	0.457552
human	AB-LSTM	0.950524
human	AB-LSTM	0.56511
human	AB-LSTM	0.602589
human	AB-LSTM	0.642155
human	AB-LSTM	0.599649
human	AB-LSTM	0.580516
human	AB-LSTM	1.24073
human	AB-LSTM	0.499891
human	AB-LSTM	1.24369
human	AB-LSTM	1.19211
human	AB-LSTM	1.21155
human	AB-LSTM	1.01103
human	AB-LSTM	0.679196
human	AB-LSTM	1.09638
human	AB-LSTM	0.533646
human	AB-LSTM	0.613891
human	AB-LSTM	0.799183
human	AB-LSTM	0.500774
human	AB-LSTM	0.68449
human	AB-LSTM	0.909691
human	AB-LSTM	1.23135
human	AB-LSTM	0.501428
human	AB-LSTM	1.38035
human	AB-LSTM	0.750272
human	AB-LSTM	0.65579
human	AB-LSTM	0.736991
human	AB-LSTM	0.637723
human	AB-LSTM	1.12126
human	AB-LSTM	0.584656
human	AB-LSTM	0.795069
human	AB-LSTM	1.06825
human	AB-LSTM	0.835092
human	AB-LSTM	0.572995
human	AB-LSTM	0.884512
human	AB-LSTM	0.921651
human	AB-LSTM	1.15542
human	AB-LSTM	0.615983
human	AB-LSTM	0.611946
human	AB-LSTM	0.789644
human	AB-LSTM	0.973447
human	AB-LSTM	1.03188
human	AB-LSTM	0.490642
human	AB-LSTM	0.832397
human	AB-LSTM	0.572657
human	AB-LSTM	0.6205
human	AB-LSTM	0.513303
human	AB-LSTM	1.34295
human	AB-LSTM	0.860138
human	AB-LSTM	0.61875
human	AB-LSTM	0.914653
human	AB-LSTM	0.492383
human	AB-LSTM	0.429101
human	AB-LSTM	0.88679
human	AB-LSTM	0.536665
human	AB-LSTM	0.690279
human	AB-LSTM	0.545143
human	AB-LSTM	0.833317
human	AB-LSTM	0.95494
human	AB-LSTM	0.686021
human	AB-LSTM	0.688648
human	AB-LSTM	1.40764
human	AB-LSTM	0.955216
human	AB-LSTM	0.783147
human	AB-LSTM	0.959094
human	AB-LSTM	0.630047
human	AB-LSTM	0.857254
human	AB-LSTM	0.495105
human	AB-LSTM	1.19692
human	AB-LSTM	1.10586
human	AB-LSTM	1.1074
human	AB-LSTM	0.608258
human	AB-LSTM	0.790772
human	AB-LSTM	0.918153
human	AB-LSTM	0.823239
human	AB-LSTM	1.19151
human	AB-LSTM	0.963795
human	AB-LSTM	0.956689
human	AB-LSTM	0.708692
human	AB-LSTM	0.571879
human	AB-LSTM	1.38689
human	AB-LSTM	0.836473
human	AB-LSTM	0.956709
human	AB-LSTM	0.58937
human	AB-LSTM	1.30355
human	AB-LSTM	1.18314
human	AB-LSTM	1.68258
human	AB-LSTM	0.592401
human	AB-LSTM	0.699759
human	AB-LSTM	0.778359
human	AB-LSTM	0.504259
human	AB-LSTM	0.84571
human	AB-LSTM	0.815304
human	AB-LSTM	1.09219
human	AB-LSTM	0.80831
human	AB-LSTM	1.04314
human	AB-LSTM	0.52078
human	AB-LSTM	1.08678
human	AB-LSTM	0.57224
human	AB-LSTM	1.12827
human	AB-LSTM	0.594031
human	AB-LSTM	0.566516
human	AB-LSTM	0.750178
human	AB-LSTM	0.782219
human	AB-LSTM	1.13658
human	AB-LSTM	0.972284
human	AB-LSTM	0.475982
human	AB-LSTM	0.418619
human	AB-LSTM	0.485648
human	AB-LSTM	0.634708
human	AB-LSTM	1.11351
human	AB-LSTM	1.08055
human	AB-LSTM	0.848237
human	AB-LSTM	0.540517
human	AB-LSTM	0.990761
human	AB-LSTM	0.639962
human	AB-LSTM	0.958143
human	AB-LSTM	0.531115
human	AB-LSTM	0.438661
human	AB-LSTM	0.698583
human	AB-LSTM	0.59895
human	AB-LSTM	0.448328
human	AB-LSTM	0.744737
human	AB-LSTM	1.11923
human	AB-LSTM	0.647953
human	AB-LSTM	0.517272
human	AB-LSTM	0.594519
human	AB-LSTM	0.656585
human	AB-LSTM	0.549356
human	AB-LSTM	0.875119
human	AB-LSTM	0.905363
human	AB-LSTM	0.989316
human	AB-LSTM	0.701701
human	AB-LSTM	0.712545
human	AB-LSTM	0.86885
human	AB-LSTM	1.28211
human	AB-LSTM	0.535633
human	AB-LSTM	0.655405
human	AB-LSTM	0.836549
human	AB-LSTM	0.909753
human	AB-LSTM	0.821502
human	AB-LSTM	0.446718
human	AB-LSTM	0.573009
human	AB-LSTM	0.567477
human	AB-LSTM	0.605157
human	AB-LSTM	0.661442
human	AB-LSTM	0.572846
human	AB-LSTM	0.933554
human	AB-LSTM	0.523316
human	AB-LSTM	0.701828
human	AB-LSTM	0.86978
human	AB-LSTM	1.1602
human	AB-LSTM	0.899501
human	AB-LSTM	1.2157
human	AB-LSTM	0.867694
human	AB-LSTM	0.673381
human	AB-LSTM	0.694567
human	AB-LSTM	0.659659
human	AB-LSTM	0.603544
human	AB-LSTM	1.31675
human	AB-LSTM	0.853732
human	AB-LSTM	0.793561
human	AB-LSTM	1.35495
human	AB-LSTM	0.643298
human	AB-LSTM	0.550371
human	AB-LSTM	0.796893
human	AB-LSTM	0.99496
human	AB-LSTM	1.13919
human	AB-LSTM	0.504785
human	AB-LSTM	1.19003
human	AB-LSTM	0.625403
human	AB-LSTM	0.501271
human	AB-LSTM	0.638998
human	AB-LSTM	0.511445
human	AB-LSTM	0.655475
human	AB-LSTM	0.703689
human	AB-LSTM	0.642226
human	AB-LSTM	0.814408
human	AB-LSTM	0.463616
human	AB-LSTM	0.714833
human	AB-LSTM	0.930542
human	AB-LSTM	1.02274
human	AB-LSTM	0.539429
human	AB-LSTM	1.25163
human	AB-LSTM	0.973853
human	AB-LSTM	0.745434
human	AB-LSTM	0.515911
human	AB-LSTM	1.21618
human	AB-LSTM	0.983024
human	AB-LSTM	0.573335
human	AB-LSTM	0.783611
human	AB-LSTM	0.70305
human	AB-LSTM	1.14723
human	AB-LSTM	0.579182
human	AB-LSTM	0.583723
human	AB-LSTM	0.988444
human	AB-LSTM	0.440407
human	AB-LSTM	0.546568
human	AB-LSTM	0.526045
human	AB-LSTM	1.1267
human	AB-LSTM	0.647094
human	AB-LSTM	1.52186
human	AB-LSTM	1.13021
human	AB-LSTM	0.658918
human	AB-LSTM	0.675753
human	AB-LSTM	0.516322
human	AB-LSTM	0.534685
human	AB-LSTM	0.521103
human	AB-LSTM	1.14787
human	AB-LSTM	1.05015
human	AB-LSTM	0.431984
human	AB-LSTM	0.875591
human	AB-LSTM	0.672223
human	AB-LSTM	0.758294
human	AB-LSTM	0.871558
human	AB-LSTM	0.626523
human	AB-LSTM	1.46759
human	AB-LSTM	0.581717
human	AB-LSTM	0.550703
human	AB-LSTM	0.75908
human	AB-LSTM	0.559804
human	AB-LSTM	0.935565
human	AB-LSTM	0.618534
human	AB-LSTM	1.10648
human	AB-LSTM	0.527243
human	AB-LSTM	1.2516
human	AB-LSTM	0.471188
human	AB-LSTM	0.992176
human	AB-LSTM	0.613688
human	AB-LSTM	1.32372
human	AB-LSTM	0.433744
human	AB-LSTM	0.583445
human	AB-LSTM	0.580662
human	AB-LSTM	0.482157
human	AB-LSTM	0.544451
human	AB-LSTM	0.554661
human	AB-LSTM	1.07897
human	AB-LSTM	0.798559
human	AB-LSTM	0.533277
human	AB-LSTM	0.622127
human	AB-LSTM	0.520985
human	AB-LSTM	0.954143
human	AB-LSTM	0.795522
human	AB-LSTM	0.519454
human	AB-LSTM	0.782128
human	AB-LSTM	0.652275
human	AB-LSTM	1.25888
human	AB-LSTM	0.600183
human	AB-LSTM	0.516462
human	AB-LSTM	0.41564
human	AB-LSTM	0.793057
human	AB-LSTM	0.736965
human	AB-LSTM	0.47091
human	AB-LSTM	0.934587
human	AB-LSTM	1.38813
human	AB-LSTM	0.9841
human	AB-LSTM	0.670049
human	AB-LSTM	0.60069
human	AB-LSTM	0.479612
human	AB-LSTM	0.760871
human	AB-LSTM	0.527879
human	AB-LSTM	0.712025
human	AB-LSTM	0.542255
human	AB-LSTM	1.0768
human	AB-LSTM	1.0138
human	AB-LSTM	0.641524
human	AB-LSTM	1.13651
human	AB-LSTM	0.518438
human	AB-LSTM	0.507446
human	AB-LSTM	0.604759
human	AB-LSTM	0.463914
human	AB-LSTM	0.562149
human	AB-LSTM	0.446408
human	AB-LSTM	0.951868
human	AB-LSTM	0.550764
human	AB-LSTM	0.526642
human	AB-LSTM	0.72095
human	AB-LSTM	0.995716
human	AB-LSTM	0.608666
human	AB-LSTM	0.650695
human	AB-LSTM	0.628548
human	AB-LSTM	1.17438
human	AB-LSTM	0.562236
human	AB-LSTM	0.801612
human	AB-LSTM	1.09184
human	AB-LSTM	0.939242
human	AB-LSTM	0.656674
human	AB-LSTM	1.12704
human	AB-LSTM	0.971377
human	AB-LSTM	0.563681
human	AB-LSTM	0.868596
human	AB-LSTM	0.643686
human	AB-LSTM	0.514618
human	AB-LSTM	1.24953
human	AB-LSTM	0.85169
human	AB-LSTM	0.715917
human	AB-LSTM	0.51524
human	AB-LSTM	0.490283
human	AB-LSTM	0.940811
human	AB-LSTM	0.467583
human	AB-LSTM	0.604092
human	AB-LSTM	1.00107
human	AB-LSTM	1.28267
human	AB-LSTM	1.02279
human	AB-LSTM	0.632213
human	AB-LSTM	0.61648
human	AB-LSTM	0.836445
human	AB-LSTM	0.554355
human	AB-LSTM	0.856423
human	AB-LSTM	0.528671
human	AB-LSTM	0.955911
human	AB-LSTM	1.43204
human	AB-LSTM	0.462731
human	AB-LSTM	1.13417
human	AB-LSTM	0.504919
human	AB-LSTM	0.958287
human	AB-LSTM	0.949242
human	AB-LSTM	0.610134
human	AB-LSTM	0.533332
human	AB-LSTM	0.646937
human	AB-LSTM	0.793932
human	AB-LSTM	0.957515
human	AB-LSTM	0.531969
human	AB-LSTM	0.734065
human	AB-LSTM	0.664951
human	AB-LSTM	0.704083
human	AB-LSTM	0.879942
human	AB-LSTM	1.53279
human	AB-LSTM	1.06142
human	AB-LSTM	0.963112
human	AB-LSTM	0.817857
human	AB-LSTM	0.577406
human	AB-LSTM	1.09183
human	AB-LSTM	1.61245
human	AB-LSTM	0.615802
human	AB-LSTM	0.467601
human	AB-LSTM	0.777641
human	AB-LSTM	0.584002
human	AB-LSTM	0.909579
human	AB-LSTM	1.27666
human	AB-LSTM	0.405126
human	AB-LSTM	1.95084
human	AB-LSTM	0.740229
human	AB-LSTM	0.551455
human	AB-LSTM	0.759517
human	AB-LSTM	0.708666
human	AB-LSTM	0.713044
human	AB-LSTM	0.568561
human	AB-LSTM	0.944676
human	AB-LSTM	0.606205
human	AB-LSTM	1.08267
human	AB-LSTM	1.08842
human	AB-LSTM	0.655503
human	AB-LSTM	0.673335
human	AB-LSTM	0.955408
human	AB-LSTM	0.802492
human	AB-LSTM	0.525232
human	AB-LSTM	0.839978
human	AB-LSTM	0.904187
human	AB-LSTM	0.788604
human	AB-LSTM	0.822582
human	AB-LSTM	0.591201
human	AB-LSTM	0.522211
human	AB-LSTM	0.904641
human	AB-LSTM	1.10378
human	AB-LSTM	0.515616
human	AB-LSTM	0.831626
human	AB-LSTM	0.677889
human	AB-LSTM	1.18518
human	AB-LSTM	0.737597
human	AB-LSTM	0.66698
human	AB-LSTM	0.588233
human	AB-LSTM	0.928983
human	AB-LSTM	1.14961
human	AB-LSTM	0.626115
human	AB-LSTM	0.940042
human	AB-LSTM	0.782472
human	AB-LSTM	0.598788
human	AB-LSTM	1.11784
human	AB-LSTM	0.687466
human	AB-LSTM	0.594479
human	AB-LSTM	0.564724
human	AB-LSTM	0.601945
human	AB-LSTM	1.06373
human	AB-LSTM	0.55426
human	AB-LSTM	0.585919
human	AB-LSTM	0.514219
human	AB-LSTM	0.457828
human	AB-LSTM	1.05731
human	AB-LSTM	0.866581
human	AB-LSTM	0.425491
human	AB-LSTM	0.516702
human	AB-LSTM	0.950448
human	AB-LSTM	1.23698
human	AB-LSTM	0.973876
human	AB-LSTM	1.00195
human	AB-LSTM	0.819241
human	AB-LSTM	1.30816
human	AB-LSTM	0.800471
human	AB-LSTM	0.608992
human	AB-LSTM	0.454767
human	AB-LSTM	0.792781
human	AB-LSTM	1.14988
human	AB-LSTM	1.1715
human	AB-LSTM	0.419467
human	AB-LSTM	0.584152
human	AB-LSTM	1.15331
human	AB-LSTM	0.618711
human	AB-LSTM	0.532577
human	AB-LSTM	0.580198
human	AB-LSTM	1.00608
human	AB-LSTM	0.857225
human	AB-LSTM	0.787945
human	AB-LSTM	0.605597
human	AB-LSTM	0.533076
human	AB-LSTM	0.889781
human	AB-LSTM	0.80856
human	AB-LSTM	0.943368
human	AB-LSTM	0.53231
human	AB-LSTM	0.870976
human	AB-LSTM	0.585619
human	AB-LSTM	0.500941
human	AB-LSTM	1.02691
human	AB-LSTM	1.32161
human	AB-LSTM	0.744268
human	AB-LSTM	0.406279
human	AB-LSTM	0.733053
human	AB-LSTM	0.429118
human	AB-LSTM	0.718747
human	AB-LSTM	0.713798
human	AB-LSTM	0.788701
human	AB-LSTM	0.636524
human	AB-LSTM	1.47591
human	AB-LSTM	0.644106
human	AB-LSTM	0.898397
human	AB-LSTM	0.699748
human	AB-LSTM	0.513965
human	AB-LSTM	0.877354
human	AB-LSTM	1.1043
human	AB-LSTM	0.546512
human	AB-LSTM	0.63455
human	AB-LSTM	0.666915
human	AB-LSTM	1.13508
human	AB-LSTM	1.14089
human	AB-LSTM	1.04189
human	AB-LSTM	0.724708
human	AB-LSTM	0.594214
human	AB-LSTM	0.835835
human	AB-LSTM	1.45642
human	AB-LSTM	0.600118
human	AB-LSTM	1.68728
human	AB-LSTM	0.894071
human	AB-LSTM	0.676753
human	AB-LSTM	0.760139
human	AB-LSTM	0.528198
human	AB-LSTM	0.911062
human	AB-LSTM	0.624995
human	AB-LSTM	0.606384
human	AB-LSTM	0.934748
human	AB-LSTM	0.904688
human	AB-LSTM	0.399478
human	AB-LSTM	1.20845
human	AB-LSTM	0.926851
human	AB-LSTM	0.962979
human	AB-LSTM	1.51004
human	AB-LSTM	0.586358
human	AB-LSTM	0.964918
human	AB-LSTM	1.33774
human	AB-LSTM	0.523778
human	AB-LSTM	0.696431
human	AB-LSTM	1.22927
human	AB-LSTM	0.517088
human	AB-LSTM	0.453085
human	AB-LSTM	0.475854
human	AB-LSTM	0.666109
human	AB-LSTM	0.531002
human	AB-LSTM	0.536217
human	AB-LSTM	1.20505
human	AB-LSTM	0.423937
human	AB-LSTM	0.643776
human	AB-LSTM	0.506417
human	AB-LSTM	1.21944
human	AB-LSTM	0.840953
human	AB-LSTM	0.529812
human	AB-LSTM	0.521066
human	AB-LSTM	1.31409
human	AB-LSTM	0.596638
human	AB-LSTM	0.602624
human	AB-LSTM	0.55068
human	AB-LSTM	1.04326
human	AB-LSTM	1.07391
human	AB-LSTM	0.455344
human	AB-LSTM	0.412516
human	AB-LSTM	0.608164
human	AB-LSTM	0.479851
human	AB-LSTM	0.553433
human	AB-LSTM	0.740656
human	AB-LSTM	0.554788
human	AB-LSTM	0.623463
human	AB-LSTM	0.724545
human	AB-LSTM	0.855464
human	AB-LSTM	0.732224
human	AB-LSTM	0.553011
human	AB-LSTM	0.974012
human	AB-LSTM	0.466927
human	AB-LSTM	0.549971
human	AB-LSTM	0.511798
human	AB-LSTM	0.4817
human	AB-LSTM	0.568841
human	AB-LSTM	0.603668
human	AB-LSTM	1.18921
human	AB-LSTM	0.713512
human	AB-LSTM	1.17752
human	AB-LSTM	0.654481
human	AB-LSTM	0.734445
human	AB-LSTM	0.922782
human	AB-LSTM	0.657685
human	AB-LSTM	1.38736
human	AB-LSTM	1.41103
human	AB-LSTM	0.431108
human	AB-LSTM	0.764796
human	AB-LSTM	0.743125
human	AB-LSTM	0.713589
human	AB-LSTM	0.486061
human	AB-LSTM	0.582116
human	AB-LSTM	0.548524
human	AB-LSTM	0.80933
human	AB-LSTM	0.712244
human	AB-LSTM	0.52778
human	AB-LSTM	0.526538
human	AB-LSTM	0.550276
human	AB-LSTM	0.832177
human	AB-LSTM	0.713035
human	AB-LSTM	0.675332
human	AB-LSTM	1.10773
human	AB-LSTM	1.00995
human	AB-LSTM	0.712613
human	AB-LSTM	0.541668
human	AB-LSTM	0.57883
human	AB-LSTM	0.65839
human	AB-LSTM	1.21588
human	AB-LSTM	0.838662
human	AB-LSTM	0.761317
human	AB-LSTM	1.06964
human	AB-LSTM	0.925386
human	AB-LSTM	0.664584
human	AB-LSTM	1.25551
human	AB-LSTM	0.908639
human	AB-LSTM	0.547255
human	AB-LSTM	0.595722
human	AB-LSTM	1.24676
human	AB-LSTM	0.91905
human	AB-LSTM	0.594019
human	AB-LSTM	0.898795
human	AB-LSTM	0.952123
human	AB-LSTM	0.62287
human	AB-LSTM	0.555705
human	AB-LSTM	0.705311
human	AB-LSTM	0.77769
human	AB-LSTM	0.632952
human	AB-LSTM	0.466151
human	AB-LSTM	0.921962
human	AB-LSTM	0.473585
human	AB-LSTM	1.20801
human	AB-LSTM	0.500922
human	AB-LSTM	0.454699
human	AB-LSTM	0.8212
human	AB-LSTM	1.02122
human	AB-LSTM	0.92373
human	AB-LSTM	0.55906
human	AB-LSTM	0.651916
human	AB-LSTM	0.886695
human	AB-LSTM	0.554344
human	AB-LSTM	0.611767
human	AB-LSTM	0.588424
human	AB-LSTM	0.605253
human	AB-LSTM	1.06893
human	AB-LSTM	0.82778
human	AB-LSTM	0.573198
human	AB-LSTM	0.620707
human	AB-LSTM	0.666939
human	AB-LSTM	1.11824
human	AB-LSTM	1.22871
human	AB-LSTM	1.43269
human	AB-LSTM	0.888295
human	AB-LSTM	1.01434
human	AB-LSTM	0.514877
human	AB-LSTM	0.563485
human	AB-LSTM	0.65797
human	AB-LSTM	0.727389
human	AB-LSTM	0.634266
human	AB-LSTM	1.00618
human	AB-LSTM	0.576443
human	AB-LSTM	0.913536
human	AB-LSTM	0.711656
human	AB-LSTM	0.965175
human	AB-LSTM	0.416386
human	AB-LSTM	0.794292
human	AB-LSTM	0.88057
human	AB-LSTM	2.19419
human	AB-LSTM	1.03303
human	AB-LSTM	0.641466
human	AB-LSTM	0.382779
human	AB-LSTM	0.501055
human	AB-LSTM	0.470115
human	AB-LSTM	1.03874
human	AB-LSTM	0.853544
human	AB-LSTM	0.922773
human	AB-LSTM	0.567572
human	AB-LSTM	0.996556
human	AB-LSTM	0.748985
human	AB-LSTM	0.594732
human	AB-LSTM	0.841768
human	AB-LSTM	0.586707
human	AB-LSTM	1.01905
human	AB-LSTM	0.656109
human	AB-LSTM	0.92802
human	AB-LSTM	0.834658
human	AB-LSTM	0.586907
human	AB-LSTM	0.653488
human	AB-LSTM	0.821174
human	AB-LSTM	0.672778
human	AB-LSTM	0.937023
human	AB-LSTM	0.838392
human	AB-LSTM	0.723504
human	AB-LSTM	1.02631
human	AB-LSTM	0.539487
human	AB-LSTM	0.951337
human	AB-LSTM	0.769238
human	AB-LSTM	1.12707
human	AB-LSTM	0.787651
human	AB-LSTM	1.16116
human	AB-LSTM	0.900197
human	AB-LSTM	0.655318
human	AB-LSTM	0.594329
human	AB-LSTM	0.982608
human	AB-LSTM	0.552166
human	AB-LSTM	1.04658
human	AB-LSTM	0.416066
human	AB-LSTM	0.908404
human	AB-LSTM	0.988521
human	AB-LSTM	0.47578
human	AB-LSTM	0.636087
human	AB-LSTM	0.944084
human	AB-LSTM	0.850052
human	AB-LSTM	0.517667
human	AB-LSTM	0.531226
human	AB-LSTM	0.543127
human	AB-LSTM	0.670259
human	AB-LSTM	0.856737
human	AB-LSTM	0.489695
human	AB-LSTM	0.909643
human	AB-LSTM	0.61567
human	AB-LSTM	1.65639
human	AB-LSTM	0.572748
human	AB-LSTM	0.521639
human	AB-LSTM	1.05813
human	AB-LSTM	1.41411
human	AB-LSTM	0.542495
human	AB-LSTM	0.508764
human	AB-LSTM	0.955038
human	AB-LSTM	0.832102
human	AB-LSTM	0.667893
human	AB-LSTM	0.821198
human	AB-LSTM	1.28807
human	AB-LSTM	0.586059
human	AB-LSTM	1.0983
human	AB-LSTM	0.965954
human	AB-LSTM	0.854234
human	AB-LSTM	0.748557
human	AB-LSTM	0.536508
human	AB-LSTM	0.964524
human	AB-LSTM	1.06652
human	AB-LSTM	0.540158
human	AB-LSTM	0.584275
human	AB-LSTM	0.705914
human	AB-LSTM	0.476473
human	AB-LSTM	1.01222
human	AB-LSTM	0.665555
human	AB-LSTM	0.963312
human	AB-LSTM	0.506137
human	AB-LSTM	1.54172
human	AB-LSTM	0.460684
human	AB-LSTM	0.783955
human	AB-LSTM	0.519792
human	AB-LSTM	0.52793
human	AB-LSTM	0.7697
human	AB-LSTM	0.534347
human	AB-LSTM	0.989067
human	AB-LSTM	0.605731
human	AB-LSTM	0.780693
human	AB-LSTM	0.712361
human	AB-LSTM	0.90644
human	AB-LSTM	1.15107
human	AB-LSTM	0.517889
human	AB-LSTM	0.538476
human	AB-LSTM	0.640856
human	AB-LSTM	0.5925
human	AB-LSTM	1.16808
human	AB-LSTM	0.621789
human	AB-LSTM	0.9057
human	AB-LSTM	0.441803
human	AB-LSTM	0.832598
human	AB-LSTM	0.758615
human	AB-LSTM	0.989179
human	AB-LSTM	0.45691
human	AB-LSTM	0.86666
human	AB-LSTM	0.39676
human	AB-LSTM	0.604085
human	AB-LSTM	0.685057
human	AB-LSTM	0.42848
human	AB-LSTM	0.584643
human	AB-LSTM	0.602077
human	AB-LSTM	0.480744
human	AB-LSTM	0.471713
human	AB-LSTM	1.05224
human	AB-LSTM	0.727463
human	AB-LSTM	0.440181
human	AB-LSTM	0.838814
human	AB-LSTM	0.441761
human	AB-LSTM	2.03151
human	AB-LSTM	0.478647
human	AB-LSTM	1.69069
human	AB-LSTM	0.98066
human	AB-LSTM	0.557202
human	AB-LSTM	1.25018
human	AB-LSTM	0.482783
human	AB-LSTM	0.701897
human	AB-LSTM	0.852773
human	AB-LSTM	0.496876
human	AB-LSTM	0.611632
human	AB-LSTM	1.86735
human	AB-LSTM	0.587411
human	AB-LSTM	0.663972
human	AB-LSTM	1.13591
human	AB-LSTM	0.789055
human	AB-LSTM	0.573027
human	AB-LSTM	0.511071
human	AB-LSTM	0.639155
human	AB-LSTM	1.04853
human	AB-LSTM	1.07831
human	AB-LSTM	1.88036
human	AB-LSTM	0.741976
human	AB-LSTM	0.992197
human	AB-LSTM	1.04144
human	AB-LSTM	1.3369
human	AB-LSTM	0.844412
human	AB-LSTM	0.399465
human	AB-LSTM	0.468518
human	AB-LSTM	0.992705
human	AB-LSTM	0.701852
human	AB-LSTM	0.624172
human	AB-LSTM	1.22454
human	AB-LSTM	0.492875
human	AB-LSTM	0.557515
human	AB-LSTM	0.661852
human	AB-LSTM	0.528321
human	AB-LSTM	0.697318
human	AB-LSTM	0.654245
human	AB-LSTM	0.715408
human	AB-LSTM	1.57362
human	AB-LSTM	0.4712
human	AB-LSTM	1.31402
human	AB-LSTM	0.780171
human	AB-LSTM	0.802981
human	AB-LSTM	0.489653
human	AB-LSTM	0.701593
human	AB-LSTM	0.791329
human	AB-LSTM	0.449928
human	AB-LSTM	1.18957
human	AB-LSTM	0.79816
human	AB-LSTM	0.974967
human	AB-LSTM	0.780827
human	AB-LSTM	0.973032
human	AB-LSTM	1.25924
human	AB-LSTM	0.542522
human	AB-LSTM	0.920633
human	AB-LSTM	1.48881
human	AB-LSTM	0.430446
human	AB-LSTM	0.878996
human	AB-LSTM	0.923306
human	AB-LSTM	0.780619
human	AB-LSTM	0.613898
human	AB-LSTM	0.927505
human	AB-LSTM	0.812015
human	AB-LSTM	0.778101
human	AB-LSTM	0.724965
human	AB-LSTM	0.616701
human	AB-LSTM	0.445683
human	AB-LSTM	0.620056
human	AB-LSTM	0.573969
human	AB-LSTM	0.851683
human	AB-LSTM	0.437366
human	AB-LSTM	1.26045
human	AB-LSTM	0.728332
human	AB-LSTM	0.789374
human	AB-LSTM	0.668815
human	AB-LSTM	0.465127
human	AB-LSTM	0.670952
human	AB-LSTM	0.604975
human	AB-LSTM	0.829963
human	AB-LSTM	0.826253
human	AB-LSTM	0.543716
human	AB-LSTM	0.630195
human	AB-LSTM	0.788773
human	AB-LSTM	1.09557
human	AB-LSTM	0.532298
human	AB-LSTM	1.27945
human	AB-LSTM	0.794598
human	AB-LSTM	1.06185
human	AB-LSTM	0.842055
human	AB-LSTM	0.688806
human	AB-LSTM	0.528085
human	AB-LSTM	0.798261
human	AB-LSTM	1.22893
human	AB-LSTM	0.842059
human	AB-LSTM	0.57018
human	AB-LSTM	0.437382
human	AB-LSTM	0.470289
human	AB-LSTM	0.752297
human	AB-LSTM	0.977559
human	AB-LSTM	0.541952
human	AB-LSTM	0.521093
human	AB-LSTM	0.928811
human	AB-LSTM	0.732327
human	AB-LSTM	0.581607
human	AB-LSTM	0.573872
human	AB-LSTM	1.18544
human	AB-LSTM	0.470132
human	AB-LSTM	0.667687
human	AB-LSTM	0.469808
human	AB-LSTM	1.33668
human	AB-LSTM	0.518848
human	AB-LSTM	0.489565
human	AB-LSTM	0.733013
human	AB-LSTM	0.733849
human	AB-LSTM	0.654006
human	AB-LSTM	0.739118
human	AB-LSTM	1.49026
human	AB-LSTM	0.535384
human	AB-LSTM	0.922409
human	AB-LSTM	0.683528
human	AB-LSTM	0.616575
human	AB-LSTM	1.01554
human	AB-LSTM	0.625076
human	AB-LSTM	1.35451
human	AB-LSTM	0.623733
human	AB-LSTM	0.549966
human	AB-LSTM	0.460871
human	AB-LSTM	0.777554
human	AB-LSTM	1.05855
human	AB-LSTM	1.32512
human	AB-LSTM	0.47878
human	AB-LSTM	0.504759
human	AB-LSTM	1.34777
human	AB-LSTM	0.591697
human	AB-LSTM	0.695709
human	AB-LSTM	0.812818
human	AB-LSTM	0.606739
human	AB-LSTM	0.627267
human	AB-LSTM	0.49694
human	AB-LSTM	0.511683
human	AB-LSTM	0.559075
human	AB-LSTM	0.642871
human	AB-LSTM	1.23066
human	AB-LSTM	0.66405
human	AB-LSTM	0.763217
human	AB-LSTM	0.715922
human	AB-LSTM	1.05926
human	AB-LSTM	0.652975
human	AB-LSTM	0.49666
human	AB-LSTM	0.62979
human	AB-LSTM	0.900694
human	AB-LSTM	0.681879
human	AB-LSTM	1.07849
human	AB-LSTM	0.461389
human	AB-LSTM	0.683083
human	AB-LSTM	0.85261
human	AB-LSTM	0.474135
human	AB-LSTM	0.998115
human	AB-LSTM	0.612492
human	AB-LSTM	0.613932
human	AB-LSTM	0.806025
human	AB-LSTM	0.760977
human	AB-LSTM	1.30692
human	AB-LSTM	0.52101
human	AB-LSTM	0.822573
human	AB-LSTM	0.46643
human	AB-LSTM	0.896272
human	AB-LSTM	1.39231
human	AB-LSTM	0.564492
human	AB-LSTM	0.584194
human	AB-LSTM	0.458973
human	AB-LSTM	0.593376
human	AB-LSTM	0.503695
human	AB-LSTM	0.448134
human	AB-LSTM	0.586399
human	AB-LSTM	0.699722
human	AB-LSTM	1.04609
human	AB-LSTM	0.584834
human	AB-LSTM	1.11035
human	AB-LSTM	1.10469
human	AB-LSTM	0.637476
human	AB-LSTM	0.555245
human	AB-LSTM	0.600918
human	AB-LSTM	0.89683
human	AB-LSTM	0.660589
human	AB-LSTM	0.462888
human	AB-LSTM	0.630127
human	AB-LSTM	0.684225
human	AB-LSTM	0.579882
human	AB-LSTM	1.02881
human	AB-LSTM	0.782235
human	AB-LSTM	0.809218
human	AB-LSTM	0.551751
human	AB-LSTM	0.863408
human	AB-LSTM	0.66304
human	AB-LSTM	0.619872
human	AB-LSTM	0.774934
human	AB-LSTM	0.61717
human	AB-LSTM	1.04484
human	AB-LSTM	0.671302
human	AB-LSTM	0.484184
human	AB-LSTM	0.982661
human	AB-LSTM	0.978049
human	AB-LSTM	0.994765
human	AB-LSTM	0.621458
human	AB-LSTM	0.503881
human	AB-LSTM	0.582471
human	AB-LSTM	0.985488
human	AB-LSTM	0.679456
human	AB-LSTM	0.391514
human	AB-LSTM	0.682681
human	AB-LSTM	0.763547
human	AB-LSTM	1.46795
human	AB-LSTM	1.11637
human	AB-LSTM	0.880101
human	AB-LSTM	0.797873
human	AB-LSTM	0.474662
human	AB-LSTM	1.12216
human	AB-LSTM	0.9654
human	AB-LSTM	0.865523
human	AB-LSTM	1.19562
human	AB-LSTM	1.08047
human	AB-LSTM	0.621965
human	AB-LSTM	1.31175
human	AB-LSTM	0.574197
human	AB-LSTM	0.477862
human	AB-LSTM	1.03971
human	AB-LSTM	0.567043
human	AB-LSTM	0.83452
human	AB-LSTM	0.952604
human	AB-LSTM	0.493792
human	AB-LSTM	0.804043
human	AB-LSTM	0.586456
human	AB-LSTM	1.12468
human	AB-LSTM	0.653871
human	AB-LSTM	0.59525
human	AB-LSTM	0.671984
human	AB-LSTM	0.653323
human	AB-LSTM	0.542926
human	AB-LSTM	0.821857
human	AB-LSTM	0.70155
human	AB-LSTM	0.645026
human	AB-LSTM	1.44604
human	AB-LSTM	1.44105
human	AB-LSTM	0.528272
human	AB-LSTM	0.576865
human	AB-LSTM	2.10869
human	AB-LSTM	0.590922
human	AB-LSTM	0.490295
human	AB-LSTM	0.567163
human	AB-LSTM	0.514391
human	AB-LSTM	0.489971
human	AB-LSTM	0.587448
human	AB-LSTM	0.599435
human	AB-LSTM	0.578615
human	AB-LSTM	0.967702
human	AB-LSTM	0.671017
human	AB-LSTM	0.608592
human	AB-LSTM	1.4004
human	AB-LSTM	0.590984
human	AB-LSTM	0.411107
human	AB-LSTM	0.90465
human	AB-LSTM	0.60295
human	AB-LSTM	1.1592
human	AB-LSTM	0.430863
human	AB-LSTM	0.677438
human	AB-LSTM	0.542994
human	AB-LSTM	1.39463
human	AB-LSTM	0.730856
human	AB-LSTM	0.71514
human	AB-LSTM	0.478516
human	AB-LSTM	0.872543
human	AB-LSTM	1.25703
human	AB-LSTM	0.698002
human	AB-LSTM	0.975575
human	AB-LSTM	0.909555
human	AB-LSTM	0.535912
human	AB-LSTM	1.01646
human	AB-LSTM	1.50314
human	AB-LSTM	1.29903
human	AB-LSTM	0.906246
human	AB-LSTM	0.864558
human	AB-LSTM	0.509145
human	AB-LSTM	1.00475
human	AB-LSTM	0.551008
human	AB-LSTM	0.478835
human	AB-LSTM	0.725809
human	AB-LSTM	1.01165
human	AB-LSTM	0.472548
human	AB-LSTM	1.16708
human	AB-LSTM	0.815567
human	AB-LSTM	0.680635
human	AB-LSTM	0.510373
human	AB-LSTM	0.645209
human	AB-LSTM	1.18292
human	AB-LSTM	0.889577
human	AB-LSTM	0.628006
human	AB-LSTM	0.672763
human	AB-LSTM	0.642674
human	AB-LSTM	0.533852
human	AB-LSTM	0.527961
human	AB-LSTM	0.69018
human	AB-LSTM	0.456301
human	AB-LSTM	0.630235
human	AB-LSTM	0.50924
human	AB-LSTM	0.786046
human	AB-LSTM	0.754495
human	AB-LSTM	0.618034
human	AB-LSTM	1.12564
human	AB-LSTM	0.531389
human	AB-LSTM	0.457429
human	AB-LSTM	0.627619
human	AB-LSTM	0.620679
human	AB-LSTM	0.90776
human	AB-LSTM	0.548685
human	AB-LSTM	0.75471
human	AB-LSTM	0.397236
human	AB-LSTM	1.39581
human	AB-LSTM	1.34352
human	AB-LSTM	0.667866
human	AB-LSTM	0.586918
human	AB-LSTM	0.89882
human	AB-LSTM	0.558504
human	AB-LSTM	0.799343
human	AB-LSTM	0.542607
human	AB-LSTM	0.924725
human	AB-LSTM	0.690658
human	AB-LSTM	0.657215
human	AB-LSTM	1.21106
human	AB-LSTM	0.773968
human	AB-LSTM	0.941096
human	AB-LSTM	0.411843
human	AB-LSTM	0.761136
human	AB-LSTM	0.91412
human	AB-LSTM	0.629296
human	AB-LSTM	0.910874
human	AB-LSTM	0.665144
human	AB-LSTM	0.566465
human	AB-LSTM	0.576285
human	AB-LSTM	0.589574
human	AB-LSTM	1.27567
human	AB-LSTM	1.33411
human	AB-LSTM	1.06683
human	AB-LSTM	0.955996
human	AB-LSTM	1.49419
human	AB-LSTM	0.535772
human	AB-LSTM	0.564034
human	AB-LSTM	0.794993
human	AB-LSTM	0.52582
human	AB-LSTM	0.505239
human	AB-LSTM	0.610869
human	AB-LSTM	0.845041
human	AB-LSTM	0.474956
human	AB-LSTM	1.02576
human	AB-LSTM	0.441268
human	AB-LSTM	0.54955
human	AB-LSTM	1.1773
human	AB-LSTM	0.512224
human	AB-LSTM	0.467306
human	AB-LSTM	0.993317
human	AB-LSTM	0.704099
human	AB-LSTM	1.29451
human	AB-LSTM	0.532186
human	AB-LSTM	1.03892
human	AB-LSTM	0.958926
human	AB-LSTM	0.521137
human	AB-LSTM	1.09262
human	AB-LSTM	0.614923
human	AB-LSTM	0.441167
human	AB-LSTM	0.606441
human	AB-LSTM	0.779021
human	AB-LSTM	0.663084
human	AB-LSTM	0.45708
human	AB-LSTM	0.673989
human	AB-LSTM	0.732017
human	AB-LSTM	0.546725
human	AB-LSTM	0.889112
human	AB-LSTM	0.951261
human	AB-LSTM	0.797618
human	AB-LSTM	0.599977
human	AB-LSTM	1.16379
human	AB-LSTM	0.632926
human	AB-LSTM	0.433808
human	AB-LSTM	0.589723
human	AB-LSTM	0.531216
human	AB-LSTM	0.822482
human	AB-LSTM	0.962834
human	AB-LSTM	0.588299
human	AB-LSTM	0.763383
human	AB-LSTM	0.531539
human	AB-LSTM	0.785223
human	AB-LSTM	0.662946
human	AB-LSTM	1.29055
human	AB-LSTM	0.782437
human	AB-LSTM	0.723137
human	AB-LSTM	0.850082
human	AB-LSTM	0.968493
human	AB-LSTM	0.858125
human	AB-LSTM	0.575429
human	AB-LSTM	1.28671
human	AB-LSTM	0.863682
human	AB-LSTM	0.642536
human	AB-LSTM	0.457846
human	AB-LSTM	1.24861
human	AB-LSTM	0.772876
human	AB-LSTM	1.14564
human	AB-LSTM	0.844755
human	AB-LSTM	0.940934
human	AB-LSTM	0.676229
human	AB-LSTM	0.756174
human	AB-LSTM	0.559628
human	AB-LSTM	0.433426
human	AB-LSTM	0.605349
human	AB-LSTM	0.564562
human	AB-LSTM	0.595258
human	AB-LSTM	0.551759
human	AB-LSTM	0.451485
human	AB-LSTM	0.773894
human	AB-LSTM	0.607665
human	AB-LSTM	0.873109
human	AB-LSTM	0.509906
human	AB-LSTM	0.427923
human	AB-LSTM	1.12954
human	AB-LSTM	0.503649
human	AB-LSTM	0.421128
human	AB-LSTM	0.627529
human	AB-LSTM	1.02932
human	AB-LSTM	0.470437
human	AB-LSTM	0.70094
human	AB-LSTM	0.69342
human	AB-LSTM	0.87956
human	AB-LSTM	0.609539
human	AB-LSTM	0.576426
human	AB-LSTM	0.631265
human	AB-LSTM	0.637179
human	AB-LSTM	0.721817
human	AB-LSTM	0.407756
human	AB-LSTM	0.772201
human	AB-LSTM	1.43376
human	AB-LSTM	0.510546
human	AB-LSTM	1.15351
human	AB-LSTM	0.713388
human	AB-LSTM	0.566148
human	AB-LSTM	0.474317
human	AB-LSTM	0.810097
human	AB-LSTM	0.468284
human	AB-LSTM	0.472513
human	AB-LSTM	0.842189
human	AB-LSTM	0.875169
human	AB-LSTM	0.633116
human	AB-LSTM	1.25846
human	AB-LSTM	1.03615
human	AB-LSTM	0.632232
human	AB-LSTM	0.464818
human	AB-LSTM	0.482339
human	AB-LSTM	0.611772
human	AB-LSTM	0.442442
human	AB-LSTM	0.502325
human	AB-LSTM	0.544983
human	AB-LSTM	0.52785
human	AB-LSTM	0.649843
human	AB-LSTM	0.708712
human	AB-LSTM	0.515229
human	AB-LSTM	0.508177
human	AB-LSTM	0.871724
human	AB-LSTM	0.656589
human	AB-LSTM	1.11874
human	AB-LSTM	0.635032
human	AB-LSTM	0.492683
human	AB-LSTM	0.756584
human	AB-LSTM	0.959904
human	AB-LSTM	1.08728
human	AB-LSTM	0.778178
human	AB-LSTM	0.79706
human	AB-LSTM	0.878091
human	AB-LSTM	0.780107
human	AB-LSTM	0.680991
human	AB-LSTM	0.558888
human	AB-LSTM	0.80369
human	AB-LSTM	0.496846
human	AB-LSTM	0.450759
human	AB-LSTM	0.709044
human	AB-LSTM	0.648426
human	AB-LSTM	1.34855
human	AB-LSTM	1.12139
human	AB-LSTM	0.684747
human	AB-LSTM	0.784075
human	AB-LSTM	1.50865
human	AB-LSTM	1.10319
human	AB-LSTM	0.799099
human	AB-LSTM	0.585721
human	AB-LSTM	0.476808
human	AB-LSTM	0.825195
human	AB-LSTM	0.470266
human	AB-LSTM	0.649085
human	AB-LSTM	0.813594
human	AB-LSTM	0.636079
human	AB-LSTM	0.617013
human	AB-LSTM	0.723082
human	AB-LSTM	1.19301
human	AB-LSTM	1.31551
human	AB-LSTM	0.508438
human	AB-LSTM	0.732074
human	AB-LSTM	0.749482
human	AB-LSTM	0.737036
human	AB-LSTM	0.401704
human	AB-LSTM	0.645982
human	AB-LSTM	0.955545
human	AB-LSTM	1.07337
human	AB-LSTM	0.622582
human	AB-LSTM	0.859435
human	AB-LSTM	0.782592
human	AB-LSTM	0.548496
human	AB-LSTM	0.454328
human	AB-LSTM	0.475157
human	AB-LSTM	0.885436
human	AB-LSTM	0.918504
human	AB-LSTM	1.03074
human	AB-LSTM	0.855585
human	AB-LSTM	0.772131
human	AB-LSTM	0.762504
human	AB-LSTM	1.34936
human	AB-LSTM	0.867643
human	AB-LSTM	0.759857
human	AB-LSTM	0.388543
human	AB-LSTM	1.31672
human	AB-LSTM	0.594061
human	AB-LSTM	0.642887
human	AB-LSTM	1.03699
human	AB-LSTM	0.629868
human	AB-LSTM	0.90413
human	AB-LSTM	0.856612
human	AB-LSTM	0.66523
human	AB-LSTM	0.838709
human	AB-LSTM	0.58327
human	AB-LSTM	0.965216
human	AB-LSTM	0.668756
human	AB-LSTM	1.01806
human	AB-LSTM	1.54586
human	AB-LSTM	0.705142
human	AB-LSTM	0.512558
human	AB-LSTM	0.629713
human	AB-LSTM	0.884543
human	AB-LSTM	0.491129
human	AB-LSTM	0.701386
human	AB-LSTM	0.576578
human	AB-LSTM	0.515763
human	AB-LSTM	0.659737
human	AB-LSTM	0.630135
human	AB-LSTM	1.36126
human	AB-LSTM	0.570592
human	AB-LSTM	0.628591
human	AB-LSTM	0.851871
human	AB-LSTM	1.12032
human	AB-LSTM	0.523951
human	AB-LSTM	1.44683
human	AB-LSTM	0.592162
human	AB-LSTM	0.819202
human	AB-LSTM	0.995226
human	AB-LSTM	0.386242
human	AB-LSTM	1.20231
human	AB-LSTM	0.59754
human	AB-LSTM	0.565289
human	AB-LSTM	0.533892
human	AB-LSTM	0.637287
human	AB-LSTM	0.795299
human	AB-LSTM	0.75978
human	AB-LSTM	0.644666
human	AB-LSTM	0.814735
human	AB-LSTM	1.12363
human	AB-LSTM	0.511075
human	AB-LSTM	0.610852
human	AB-LSTM	0.493166
human	AB-LSTM	0.599672
human	AB-LSTM	0.582946
human	AB-LSTM	0.605911
human	AB-LSTM	1.00913
human	AB-LSTM	0.754227
human	AB-LSTM	0.482209
human	AB-LSTM	0.892498
human	AB-LSTM	0.518685
human	AB-LSTM	0.413245
human	AB-LSTM	0.614454
human	AB-LSTM	0.569765
human	AB-LSTM	0.726307
human	AB-LSTM	0.559726
human	AB-LSTM	1.21582
human	AB-LSTM	0.436207
human	AB-LSTM	0.74954
human	AB-LSTM	0.511402
human	AB-LSTM	1.03568
human	AB-LSTM	0.550555
human	AB-LSTM	0.662528
human	AB-LSTM	0.457875
human	AB-LSTM	0.940345
human	AB-LSTM	0.605166
human	AB-LSTM	0.762109
human	AB-LSTM	1.09218
human	AB-LSTM	0.585792
human	AB-LSTM	0.77438
human	AB-LSTM	0.693543
human	AB-LSTM	0.586657
human	AB-LSTM	0.543414
human	AB-LSTM	0.643236
human	AB-LSTM	0.864897
human	AB-LSTM	0.563285
human	AB-LSTM	0.89141
human	AB-LSTM	1.00288
human	AB-LSTM	0.51949
human	AB-LSTM	0.562274
human	AB-LSTM	0.95985
human	AB-LSTM	0.928822
human	AB-LSTM	1.28466
human	AB-LSTM	0.864455
human	AB-LSTM	0.581728
human	AB-LSTM	0.815361
human	AB-LSTM	0.453255
human	AB-LSTM	1.14695
human	AB-LSTM	1.50573
human	AB-LSTM	0.712566
human	AB-LSTM	0.460635
human	AB-LSTM	0.731916
human	AB-LSTM	1.09458
human	AB-LSTM	0.839575
human	AB-LSTM	1.32879
human	AB-LSTM	1.31593
human	AB-LSTM	0.666742
human	AB-LSTM	1.13251
human	AB-LSTM	0.809976
human	AB-LSTM	0.688412
human	AB-LSTM	0.747359
human	AB-LSTM	0.546007
human	AB-LSTM	0.436681
human	AB-LSTM	0.661581
human	AB-LSTM	1.84384
human	AB-LSTM	0.584044
human	AB-LSTM	1.10981
human	AB-LSTM	0.479464
human	AB-LSTM	0.682403
human	AB-LSTM	0.590429
human	AB-LSTM	0.927212
human	AB-LSTM	0.877897
human	AB-LSTM	0.633385
human	AB-LSTM	1.0131
human	AB-LSTM	0.561303
human	AB-LSTM	0.848641
human	AB-LSTM	0.517394
human	AB-LSTM	1.42836
human	AB-LSTM	0.656555
human	AB-LSTM	0.650618
human	AB-LSTM	0.475933
human	AB-LSTM	0.53036
human	AB-LSTM	0.666034
human	AB-LSTM	0.761097
human	AB-LSTM	0.454722
human	AB-LSTM	0.726521
human	AB-LSTM	0.784739
human	AB-LSTM	0.912047
human	AB-LSTM	0.502556
human	AB-LSTM	1.19969
human	AB-LSTM	1.16008
human	AB-LSTM	0.624716
human	AB-LSTM	0.548712
human	AB-LSTM	0.655121
human	AB-LSTM	0.977639
human	AB-LSTM	0.528881
human	AB-LSTM	0.606931
human	AB-LSTM	0.449624
human	AB-LSTM	0.666155
human	AB-LSTM	0.447793
human	AB-LSTM	0.491873
human	AB-LSTM	1.05988
human	AB-LSTM	0.9735
human	AB-LSTM	0.683482
human	AB-LSTM	0.647748
human	AB-LSTM	0.626841
human	AB-LSTM	0.59722
human	AB-LSTM	0.667646
human	AB-LSTM	0.740185
human	AB-LSTM	0.467516
human	AB-LSTM	0.48084
human	AB-LSTM	0.552805
human	AB-LSTM	0.453799
human	AB-LSTM	0.512076
human	AB-LSTM	0.534357
human	AB-LSTM	1.01897
human	AB-LSTM	0.396949
human	AB-LSTM	0.419798
human	AB-LSTM	0.631969
human	AB-LSTM	1.36802
human	AB-LSTM	1.07856
human	AB-LSTM	0.724518
human	AB-LSTM	1.42123
human	AB-LSTM	1.07682
human	AB-LSTM	0.630306
human	AB-LSTM	0.865658
human	AB-LSTM	0.674253
human	AB-LSTM	0.796811
human	AB-LSTM	0.807387
human	AB-LSTM	0.674016
human	AB-LSTM	0.461852
human	AB-LSTM	0.53154
human	AB-LSTM	0.560936
human	AB-LSTM	0.657336
human	AB-LSTM	0.558324
human	AB-LSTM	1.02064
human	AB-LSTM	1.03202
human	AB-LSTM	1.2393
human	AB-LSTM	1.84904
human	AB-LSTM	0.570026
human	AB-LSTM	0.831051
human	AB-LSTM	0.719715
human	AB-LSTM	1.33005
human	AB-LSTM	0.569722
human	AB-LSTM	0.704921
human	AB-LSTM	1.00236
human	AB-LSTM	0.524264
human	AB-LSTM	0.814186
human	AB-LSTM	0.509245
human	AB-LSTM	0.574036
human	AB-LSTM	0.561945
human	AB-LSTM	0.464803
human	AB-LSTM	0.470553
human	AB-LSTM	0.475681
human	AB-LSTM	0.577631
human	AB-LSTM	0.44826
human	AB-LSTM	0.647816
human	AB-LSTM	0.870563
human	AB-LSTM	1.12619
human	AB-LSTM	0.544876
human	AB-LSTM	0.926696
human	AB-LSTM	0.681276
human	AB-LSTM	0.386512
human	AB-LSTM	0.813384
human	AB-LSTM	1.05673
human	AB-LSTM	1.00369
human	AB-LSTM	0.605668
human	AB-LSTM	0.548237
human	AB-LSTM	0.563677
human	AB-LSTM	0.769293
human	AB-LSTM	0.52892
human	AB-LSTM	0.506676
human	AB-LSTM	0.459165
human	AB-LSTM	0.509855
human	AB-LSTM	2.03908
human	AB-LSTM	1.03421
human	AB-LSTM	0.655205
human	AB-LSTM	0.664108
human	AB-LSTM	0.570336
human	AB-LSTM	0.777344
human	AB-LSTM	0.47928
human	AB-LSTM	0.606414
human	AB-LSTM	0.501085
human	AB-LSTM	1.26804
human	AB-LSTM	0.797107
human	AB-LSTM	0.451979
human	AB-LSTM	1.12456
human	AB-LSTM	0.664469
human	AB-LSTM	0.530575
human	AB-LSTM	0.731455
human	AB-LSTM	0.592715
human	AB-LSTM	0.751348
human	AB-LSTM	0.624268
human	AB-LSTM	1.30575
human	AB-LSTM	0.877395
human	AB-LSTM	0.45748
human	AB-LSTM	0.796683
human	AB-LSTM	0.967804
human	AB-LSTM	0.539022
human	AB-LSTM	1.08964
human	AB-LSTM	0.931211
human	AB-LSTM	0.630403
human	AB-LSTM	0.825201
human	AB-LSTM	1.36083
human	AB-LSTM	0.619836
human	AB-LSTM	0.709397
human	AB-LSTM	0.432596
human	AB-LSTM	0.785409
human	AB-LSTM	0.671121
human	AB-LSTM	0.604914
human	AB-LSTM	0.490769
human	AB-LSTM	0.978675
human	AB-LSTM	0.543805
human	AB-LSTM	0.686927
human	AB-LSTM	0.900006
human	AB-LSTM	0.531777
human	AB-LSTM	0.534366
human	AB-LSTM	0.82096
human	AB-LSTM	1.36007
human	AB-LSTM	0.718792
human	AB-LSTM	0.800461
human	AB-LSTM	0.422426
human	AB-LSTM	0.699142
human	AB-LSTM	1.0529
human	AB-LSTM	0.637621
human	AB-LSTM	0.733771
human	AB-LSTM	0.406963
human	AB-LSTM	0.689284
human	AB-LSTM	0.975063
human	AB-LSTM	0.451575
human	AB-LSTM	0.489907
human	AB-LSTM	1.20043
human	AB-LSTM	0.617195
human	AB-LSTM	0.756021
human	AB-LSTM	0.700025
human	AB-LSTM	0.501933
human	AB-LSTM	1.01738
human	AB-LSTM	0.626268
human	AB-LSTM	1.08121
human	AB-LSTM	0.619672
human	AB-LSTM	0.653322
human	AB-LSTM	0.761788
human	AB-LSTM	0.879021
human	AB-LSTM	0.646561
human	AB-LSTM	1.03523
human	AB-LSTM	0.6009
human	AB-LSTM	0.531965
human	AB-LSTM	0.696273
human	AB-LSTM	0.773796
human	AB-LSTM	1.19079
human	AB-LSTM	0.88397
human	AB-LSTM	0.88181
human	AB-LSTM	0.629682
human	AB-LSTM	0.825051
human	AB-LSTM	1.22389
human	AB-LSTM	0.744745
human	AB-LSTM	0.525508
human	AB-LSTM	0.631269
human	AB-LSTM	0.621258
human	AB-LSTM	0.586812
human	AB-LSTM	0.912201
human	AB-LSTM	0.778666
human	AB-LSTM	0.508159
human	AB-LSTM	1.49633
human	AB-LSTM	0.557039
human	AB-LSTM	1.31494
human	AB-LSTM	0.807366
human	AB-LSTM	0.52827
human	AB-LSTM	0.481433
human	AB-LSTM	0.618294
human	AB-LSTM	0.928819
human	AB-LSTM	0.631773
human	AB-LSTM	0.972988
human	AB-LSTM	0.501877
human	AB-LSTM	0.979322
human	AB-LSTM	0.729658
human	AB-LSTM	0.88505
human	AB-LSTM	1.16556
human	AB-LSTM	0.891926
human	AB-LSTM	0.550998
human	AB-LSTM	0.834177
human	AB-LSTM	0.972305
human	AB-LSTM	0.682991
human	AB-LSTM	1.11105
human	AB-LSTM	1.20577
human	AB-LSTM	0.767223
human	AB-LSTM	1.26073
human	AB-LSTM	1.29606
human	AB-LSTM	0.672356
human	AB-LSTM	0.454622
human	AB-LSTM	0.537304
human	AB-LSTM	0.651888
human	AB-LSTM	1.20078
human	AB-LSTM	0.601788
human	AB-LSTM	0.560384
human	AB-LSTM	0.555362
human	AB-LSTM	0.759657
human	AB-LSTM	1.3559
human	AB-LSTM	0.690209
human	AB-LSTM	0.579537
human	AB-LSTM	0.60172
human	AB-LSTM	0.877761
human	AB-LSTM	0.57747
human	AB-LSTM	0.507928
human	AB-LSTM	0.786223
human	AB-LSTM	1.33889
human	AB-LSTM	1.29654
human	AB-LSTM	0.575875
human	AB-LSTM	0.570688
human	AB-LSTM	0.853082
human	AB-LSTM	0.586042
human	AB-LSTM	0.373068
human	AB-LSTM	0.631011
human	AB-LSTM	0.506634
human	AB-LSTM	0.660253
human	AB-LSTM	0.628733
human	AB-LSTM	0.771263
human	AB-LSTM	0.460665
human	AB-LSTM	0.452712
human	AB-LSTM	0.600627
human	AB-LSTM	0.662314
human	AB-LSTM	0.566571
human	AB-LSTM	0.816641
human	AB-LSTM	1.05594
human	AB-LSTM	1.00194
human	AB-LSTM	0.841899
human	AB-LSTM	0.391015
human	AB-LSTM	1.32717
human	AB-LSTM	1.5751
human	AB-LSTM	0.498748
human	AB-LSTM	0.488089
human	AB-LSTM	0.603626
human	AB-LSTM	0.616012
human	AB-LSTM	1.34768
human	AB-LSTM	0.723564
human	AB-LSTM	0.869657
human	AB-LSTM	0.73126
human	AB-LSTM	0.794047
human	AB-LSTM	0.591692
human	AB-LSTM	0.539139
human	AB-LSTM	1.11144
human	AB-LSTM	0.717832
human	AB-LSTM	0.602605
human	AB-LSTM	1.36785
human	AB-LSTM	0.680362
human	AB-LSTM	1.08709
human	AB-LSTM	0.474768
human	AB-LSTM	0.732424
human	AB-LSTM	0.623908
human	AB-LSTM	0.892006
human	AB-LSTM	0.665835
human	AB-LSTM	0.59955
human	AB-LSTM	1.20845
human	AB-LSTM	1.0172
human	AB-LSTM	0.628207
human	AB-LSTM	0.844723
human	AB-LSTM	0.774425
human	AB-LSTM	1.26223
human	AB-LSTM	0.720033
human	AB-LSTM	0.876862
human	AB-LSTM	0.861392
human	AB-LSTM	0.803979
human	AB-LSTM	1.2211
human	AB-LSTM	0.774687
human	AB-LSTM	0.570128
human	AB-LSTM	0.573995
human	AB-LSTM	1.00493
human	AB-LSTM	0.599864
human	AB-LSTM	0.5009
human	AB-LSTM	1.12751
human	AB-LSTM	0.851121
human	AB-LSTM	0.914065
human	AB-LSTM	0.61871
human	AB-LSTM	0.555624
human	AB-LSTM	0.630153
human	AB-LSTM	0.573813
human	AB-LSTM	1.34515
human	AB-LSTM	0.775892
human	AB-LSTM	0.883854
human	AB-LSTM	0.689896
human	AB-LSTM	0.505924
human	AB-LSTM	0.449837
human	AB-LSTM	0.994935
human	AB-LSTM	0.412651
human	AB-LSTM	0.461496
human	AB-LSTM	0.539115
human	AB-LSTM	0.870615
human	AB-LSTM	0.752995
human	AB-LSTM	0.417264
human	AB-LSTM	1.04966
human	AB-LSTM	0.607542
human	AB-LSTM	0.667758
human	AB-LSTM	0.838732
human	AB-LSTM	1.44932
human	AB-LSTM	0.605174
human	AB-LSTM	0.503691
human	AB-LSTM	0.434359
human	AB-LSTM	0.570069
human	AB-LSTM	0.973012
human	AB-LSTM	0.485921
human	AB-LSTM	0.803646
human	AB-LSTM	0.939553
human	AB-LSTM	1.12464
human	AB-LSTM	0.861586
human	AB-LSTM	1.4913
human	AB-LSTM	0.583389
human	AB-LSTM	0.453333
human	AB-LSTM	0.588461
human	AB-LSTM	1.10323
human	AB-LSTM	0.579311
human	AB-LSTM	0.766348
human	AB-LSTM	0.486483
human	AB-LSTM	1.02094
human	AB-LSTM	1.05668
human	AB-LSTM	0.719381
human	AB-LSTM	0.685248
human	AB-LSTM	0.506024
human	AB-LSTM	1.23276
human	AB-LSTM	0.916263
human	AB-LSTM	0.707978
human	AB-LSTM	0.534099
human	AB-LSTM	1.22381
human	AB-LSTM	0.80579
human	AB-LSTM	0.884651
human	AB-LSTM	0.593203
human	AB-LSTM	0.846883
human	AB-LSTM	0.528024
human	AB-LSTM	0.617871
human	AB-LSTM	1.12258
human	AB-LSTM	0.522076
human	AB-LSTM	0.889685
human	AB-LSTM	0.543859
human	AB-LSTM	0.668412
human	AB-LSTM	0.411649
human	AB-LSTM	0.795921
human	AB-LSTM	0.786707
human	AB-LSTM	0.442239
human	AB-LSTM	0.445771
human	AB-LSTM	0.53831
human	AB-LSTM	0.539805
human	AB-LSTM	1.34979
human	AB-LSTM	0.677419
human	AB-LSTM	0.580737
human	AB-LSTM	0.745218
human	AB-LSTM	0.817124
human	AB-LSTM	0.617187
human	AB-LSTM	0.96219
human	AB-LSTM	0.546274
human	AB-LSTM	1.10082
human	AB-LSTM	0.802633
human	AB-LSTM	0.922107
human	AB-LSTM	0.638314
human	AB-LSTM	0.918972
human	AB-LSTM	0.671715
human	AB-LSTM	0.960577
human	AB-LSTM	0.587225
human	AB-LSTM	0.837668
human	AB-LSTM	0.817035
human	AB-LSTM	1.52218
human	AB-LSTM	0.592511
human	AB-LSTM	1.29175
human	AB-LSTM	0.618211
human	AB-LSTM	0.599504
human	AB-LSTM	0.458552
human	AB-LSTM	0.567737
human	AB-LSTM	1.28599
human	AB-LSTM	0.804078
human	AB-LSTM	0.614816
human	AB-LSTM	1.13668
human	AB-LSTM	0.665965
human	AB-LSTM	1.368
human	AB-LSTM	0.693384
human	AB-LSTM	1.26157
human	AB-LSTM	1.14365
human	AB-LSTM	0.488649
human	AB-LSTM	0.437895
human	AB-LSTM	1.12099
human	AB-LSTM	1.32793
human	AB-LSTM	0.737498
human	AB-LSTM	1.15035
human	AB-LSTM	0.886683
human	AB-LSTM	0.450638
human	AB-LSTM	0.796446
human	AB-LSTM	0.912441
human	AB-LSTM	0.864373
human	AB-LSTM	1.27831
human	AB-LSTM	0.732474
human	AB-LSTM	0.661089
human	AB-LSTM	0.597665
human	AB-LSTM	0.710874
human	AB-LSTM	0.988398
human	AB-LSTM	0.527325
human	AB-LSTM	0.54574
human	AB-LSTM	1.04798
human	AB-LSTM	0.548844
human	AB-LSTM	0.582844
human	AB-LSTM	1.43773
human	AB-LSTM	0.480336
human	AB-LSTM	0.852651
human	AB-LSTM	0.474658
human	AB-LSTM	1.00088
human	AB-LSTM	0.969805
human	AB-LSTM	0.604144
human	AB-LSTM	0.839513
human	AB-LSTM	0.55221
human	AB-LSTM	0.949761
human	AB-LSTM	0.665909
human	AB-LSTM	0.734614
human	AB-LSTM	0.785704
human	AB-LSTM	0.890669
human	AB-LSTM	0.457476
human	AB-LSTM	0.839714
human	AB-LSTM	0.524833
human	AB-LSTM	0.65227
human	AB-LSTM	0.617084
human	AB-LSTM	0.881763
human	AB-LSTM	0.560823
human	AB-LSTM	0.786132
human	AB-LSTM	1.04458
human	AB-LSTM	0.885515
human	AB-LSTM	0.53111
human	AB-LSTM	1.16682
human	AB-LSTM	0.511425
human	AB-LSTM	0.501273
human	AB-LSTM	0.718232
human	AB-LSTM	0.666512
human	AB-LSTM	0.722055
human	AB-LSTM	0.614253
human	AB-LSTM	1.12329
human	AB-LSTM	0.472171
human	AB-LSTM	0.983001
human	AB-LSTM	0.755578
human	AB-LSTM	1.25881
human	AB-LSTM	0.581663
human	AB-LSTM	0.762288
human	AB-LSTM	0.695121
human	AB-LSTM	0.611142
human	AB-LSTM	1.3297
human	AB-LSTM	0.665249
human	AB-LSTM	1.40798
human	AB-LSTM	1.21914
human	AB-LSTM	0.985311
human	AB-LSTM	0.819288
human	AB-LSTM	1.1083
human	AB-LSTM	0.717827
human	AB-LSTM	0.906393
human	AB-LSTM	0.767482
human	AB-LSTM	0.875612
human	AB-LSTM	0.429203
human	AB-LSTM	0.725272
human	AB-LSTM	0.492354
human	AB-LSTM	0.749464
human	AB-LSTM	0.511552
human	AB-LSTM	0.481631
human	AB-LSTM	0.769013
human	AB-LSTM	0.46708
human	AB-LSTM	1.11413
human	AB-LSTM	0.799279
human	AB-LSTM	0.652271
human	AB-LSTM	0.771499
human	AB-LSTM	0.552221
human	AB-LSTM	1.38206
human	AB-LSTM	0.7118
human	AB-LSTM	1.03438
human	AB-LSTM	0.651878
human	AB-LSTM	0.926681
human	AB-LSTM	0.878915
human	AB-LSTM	0.467513
human	AB-LSTM	0.506542
human	AB-LSTM	0.560531
human	AB-LSTM	0.966841
human	AB-LSTM	0.575557
human	AB-LSTM	0.704632
human	AB-LSTM	0.717109
human	AB-LSTM	0.48187
human	AB-LSTM	0.626701
human	AB-LSTM	0.975653
human	AB-LSTM	1.51729
human	AB-LSTM	0.517361
human	AB-LSTM	0.753714
human	AB-LSTM	1.1142
human	AB-LSTM	0.701885
human	AB-LSTM	0.562446
human	AB-LSTM	0.474787
human	AB-LSTM	0.773772
human	AB-LSTM	0.729478
human	AB-LSTM	0.794285
human	AB-LSTM	0.910831
human	AB-LSTM	0.663509
human	AB-LSTM	0.702215
human	AB-LSTM	0.704062
human	AB-LSTM	0.521193
human	AB-LSTM	0.614316
human	AB-LSTM	0.573602
human	AB-LSTM	0.647455
human	AB-LSTM	0.489942
human	AB-LSTM	0.632544
human	AB-LSTM	1.29625
human	AB-LSTM	0.47621
human	AB-LSTM	0.485012
human	AB-LSTM	1.05642
human	AB-LSTM	0.565167
human	AB-LSTM	0.47151
human	AB-LSTM	1.50854
human	AB-LSTM	0.980612
human	AB-LSTM	1.72209
human	AB-LSTM	0.553392
human	AB-LSTM	0.618979
human	AB-LSTM	0.949038
human	AB-LSTM	1.02292
human	AB-LSTM	1.13159
human	AB-LSTM	0.850997
human	AB-LSTM	1.42586
human	AB-LSTM	0.660746
human	AB-LSTM	0.628187
human	AB-LSTM	0.779115
human	AB-LSTM	0.652333
human	AB-LSTM	1.52304
[truncated: 45,773 more rows]

## Sheet: Figure 5B
Sequence_category	model	score
human	ANARCI	171.7
human	ANARCI	157.4
human	ANARCI	160.3
human	ANARCI	170
human	ANARCI	166.4
human	ANARCI	170.4
human	ANARCI	143.2
human	ANARCI	148.8
human	ANARCI	167.8
human	ANARCI	162.5
human	ANARCI	156.7
human	ANARCI	152.8
human	ANARCI	156
human	ANARCI	163.7
human	ANARCI	151.7
human	ANARCI	178
human	ANARCI	144.9
human	ANARCI	157.6
human	ANARCI	152.5
human	ANARCI	159.1
human	ANARCI	175.4
human	ANARCI	169.4
human	ANARCI	157
human	ANARCI	167
human	ANARCI	153.8
human	ANARCI	150.6
human	ANARCI	143.2
human	ANARCI	147.2
human	ANARCI	166.6
human	ANARCI	148.2
human	ANARCI	151.5
human	ANARCI	152.8
human	ANARCI	141.5
human	ANARCI	168.6
human	ANARCI	159.3
human	ANARCI	140.6
human	ANARCI	140.1
human	ANARCI	157.8
human	ANARCI	140.5
human	ANARCI	158.4
human	ANARCI	141.1
human	ANARCI	169.1
human	ANARCI	152.5
human	ANARCI	151.1
human	ANARCI	172.4
human	ANARCI	175
human	ANARCI	164.1
human	ANARCI	157.7
human	ANARCI	134.4
human	ANARCI	155.8
human	ANARCI	166.1
human	ANARCI	154.8
human	ANARCI	129.9
human	ANARCI	179.9
human	ANARCI	182.7
human	ANARCI	161.2
human	ANARCI	162
human	ANARCI	158.1
human	ANARCI	171.4
human	ANARCI	156.9
human	ANARCI	154.2
human	ANARCI	139
human	ANARCI	155.5
human	ANARCI	161
human	ANARCI	148.3
human	ANARCI	153.5
human	ANARCI	154.6
human	ANARCI	165.8
human	ANARCI	166.2
human	ANARCI	154.2
human	ANARCI	168.8
human	ANARCI	152
human	ANARCI	156
human	ANARCI	164.3
human	ANARCI	144.2
human	ANARCI	166.9
human	ANARCI	165.8
human	ANARCI	142.5
human	ANARCI	164.2
human	ANARCI	172.6
human	ANARCI	157.8
human	ANARCI	168.5
human	ANARCI	160.6
human	ANARCI	157.8
human	ANARCI	166.4
human	ANARCI	177.2
human	ANARCI	164.8
human	ANARCI	174.8
human	ANARCI	170.8
human	ANARCI	162.5
human	ANARCI	186.1
human	ANARCI	164.2
human	ANARCI	173.6
human	ANARCI	151.1
human	ANARCI	165.9
human	ANARCI	151.7
human	ANARCI	180.9
human	ANARCI	173.5
human	ANARCI	143.3
human	ANARCI	134.6
human	ANARCI	176.8
human	ANARCI	153.8
human	ANARCI	155.9
human	ANARCI	136.2
human	ANARCI	160.9
human	ANARCI	154.6
human	ANARCI	154.3
human	ANARCI	157.3
human	ANARCI	152.2
human	ANARCI	156.8
human	ANARCI	162.2
human	ANARCI	167.6
human	ANARCI	163.9
human	ANARCI	144.6
human	ANARCI	161.7
human	ANARCI	168.5
human	ANARCI	167.9
human	ANARCI	133.2
human	ANARCI	173
human	ANARCI	142.2
human	ANARCI	161.7
human	ANARCI	164
human	ANARCI	174.5
human	ANARCI	142.8
human	ANARCI	189.9
human	ANARCI	137
human	ANARCI	150.1
human	ANARCI	174.1
human	ANARCI	149.3
human	ANARCI	147.5
human	ANARCI	148.7
human	ANARCI	174.8
human	ANARCI	148
human	ANARCI	167.7
human	ANARCI	176.5
human	ANARCI	157.3
human	ANARCI	126.7
human	ANARCI	143.2
human	ANARCI	170.2
human	ANARCI	143.3
human	ANARCI	158.4
human	ANARCI	170.9
human	ANARCI	164.6
human	ANARCI	151.5
human	ANARCI	166.2
human	ANARCI	175.8
human	ANARCI	160
human	ANARCI	138
human	ANARCI	159.9
human	ANARCI	164.2
human	ANARCI	122.3
human	ANARCI	149.8
human	ANARCI	155.3
human	ANARCI	142.6
human	ANARCI	154.9
human	ANARCI	151.1
human	ANARCI	151.1
human	ANARCI	174.1
human	ANARCI	133.9
human	ANARCI	142
human	ANARCI	170
human	ANARCI	160.9
human	ANARCI	171.5
human	ANARCI	190.1
human	ANARCI	155.3
human	ANARCI	131.1
human	ANARCI	145.1
human	ANARCI	153.2
human	ANARCI	165.5
human	ANARCI	108.3
human	ANARCI	164.1
human	ANARCI	163
human	ANARCI	159.7
human	ANARCI	157.2
human	ANARCI	137.7
human	ANARCI	106.7
human	ANARCI	158.6
human	ANARCI	150
human	ANARCI	148.7
human	ANARCI	170.4
human	ANARCI	157.5
human	ANARCI	157.6
human	ANARCI	138.2
human	ANARCI	161.2
human	ANARCI	159.5
human	ANARCI	171.1
human	ANARCI	181
human	ANARCI	161.1
human	ANARCI	143.7
human	ANARCI	163.8
human	ANARCI	156.1
human	ANARCI	161.5
human	ANARCI	161.8
human	ANARCI	147.9
human	ANARCI	191.8
human	ANARCI	154.1
human	ANARCI	169.7
human	ANARCI	155
human	ANARCI	160.6
human	ANARCI	163.7
human	ANARCI	144.4
human	ANARCI	149
human	ANARCI	167.4
human	ANARCI	152.6
human	ANARCI	173.2
human	ANARCI	155.1
human	ANARCI	160.7
human	ANARCI	174.7
human	ANARCI	145.5
human	ANARCI	154.9
human	ANARCI	172.3
human	ANARCI	149.3
human	ANARCI	162
human	ANARCI	173.1
human	ANARCI	158.2
human	ANARCI	161.9
human	ANARCI	160.7
human	ANARCI	157.6
human	ANARCI	147.3
human	ANARCI	151.2
human	ANARCI	179
human	ANARCI	165.9
human	ANARCI	159.2
human	ANARCI	152.3
human	ANARCI	165.8
human	ANARCI	162
human	ANARCI	146.8
human	ANARCI	148.6
human	ANARCI	132.2
human	ANARCI	140.3
human	ANARCI	176.5
human	ANARCI	164
human	ANARCI	167.2
human	ANARCI	160.5
human	ANARCI	148.8
human	ANARCI	157.4
human	ANARCI	163.7
human	ANARCI	163.8
human	ANARCI	171.2
human	ANARCI	156
human	ANARCI	142
human	ANARCI	151.8
human	ANARCI	142.9
human	ANARCI	143.7
human	ANARCI	153
human	ANARCI	167.4
human	ANARCI	152.9
human	ANARCI	154.8
human	ANARCI	141.8
human	ANARCI	155.5
human	ANARCI	144.8
human	ANARCI	157.4
human	ANARCI	152.1
human	ANARCI	154
human	ANARCI	153
human	ANARCI	137.6
human	ANARCI	160.8
human	ANARCI	152.7
human	ANARCI	171.8
human	ANARCI	152.4
human	ANARCI	160.4
human	ANARCI	155.2
human	ANARCI	157.8
human	ANARCI	156.8
human	ANARCI	142
human	ANARCI	155
human	ANARCI	170.7
human	ANARCI	160
human	ANARCI	158.5
human	ANARCI	156.6
human	ANARCI	185.4
human	ANARCI	151.3
human	ANARCI	127.3
human	ANARCI	134.3
human	ANARCI	164.1
human	ANARCI	177.1
human	ANARCI	173.1
human	ANARCI	149.8
human	ANARCI	169.4
human	ANARCI	163.9
human	ANARCI	156.8
human	ANARCI	159.3
human	ANARCI	156.1
human	ANARCI	169.6
human	ANARCI	146.2
human	ANARCI	173.6
human	ANARCI	164.9
human	ANARCI	164.7
human	ANARCI	139.3
human	ANARCI	164.9
human	ANARCI	169
human	ANARCI	178.3
human	ANARCI	173
human	ANARCI	169.8
human	ANARCI	166
human	ANARCI	170.8
human	ANARCI	162.3
human	ANARCI	131.8
human	ANARCI	186.7
human	ANARCI	154.1
human	ANARCI	142.2
human	ANARCI	160.9
human	ANARCI	147.3
human	ANARCI	133.9
human	ANARCI	157.3
human	ANARCI	97.7
human	ANARCI	178.5
human	ANARCI	161
human	ANARCI	163.3
human	ANARCI	169.9
human	ANARCI	149.1
human	ANARCI	163.4
human	ANARCI	140.7
human	ANARCI	155.9
human	ANARCI	132.6
human	ANARCI	176.3
human	ANARCI	140.7
human	ANARCI	153.4
human	ANARCI	162
human	ANARCI	174.9
human	ANARCI	157
human	ANARCI	155.6
human	ANARCI	152.2
human	ANARCI	177.8
human	ANARCI	165.3
human	ANARCI	140.8
human	ANARCI	174.8
human	ANARCI	158.3
human	ANARCI	160
human	ANARCI	156.3
human	ANARCI	139.5
human	ANARCI	167.5
human	ANARCI	175.5
human	ANARCI	155.7
human	ANARCI	159.2
human	ANARCI	169.1
human	ANARCI	159.9
human	ANARCI	172.6
human	ANARCI	171.7
human	ANARCI	149.4
human	ANARCI	153.7
human	ANARCI	173.9
human	ANARCI	144.7
human	ANARCI	169.2
human	ANARCI	163.9
human	ANARCI	161.8
human	ANARCI	168.8
human	ANARCI	152.3
human	ANARCI	157.2
human	ANARCI	177.2
human	ANARCI	160.2
human	ANARCI	179.1
human	ANARCI	160.1
human	ANARCI	186.5
human	ANARCI	162.2
human	ANARCI	144.5
human	ANARCI	176.1
human	ANARCI	167.9
human	ANARCI	169.1
human	ANARCI	154.4
human	ANARCI	161
human	ANARCI	166.7
human	ANARCI	172.9
human	ANARCI	167.4
human	ANARCI	179.9
human	ANARCI	173
human	ANARCI	175.9
human	ANARCI	166
human	ANARCI	149.9
human	ANARCI	178.5
human	ANARCI	166.9
human	ANARCI	164.6
human	ANARCI	165.1
human	ANARCI	179.3
human	ANARCI	132
human	ANARCI	170.9
human	ANARCI	142.5
human	ANARCI	136.5
human	ANARCI	175
human	ANARCI	159.5
human	ANARCI	163.9
human	ANARCI	158.3
human	ANARCI	130
human	ANARCI	152.5
human	ANARCI	187.2
human	ANARCI	164.2
human	ANARCI	175.4
human	ANARCI	181
human	ANARCI	159.1
human	ANARCI	160.3
human	ANARCI	141.9
human	ANARCI	143.3
human	ANARCI	141
human	ANARCI	145.4
human	ANARCI	156
human	ANARCI	154.1
human	ANARCI	155.2
human	ANARCI	175.9
human	ANARCI	153
human	ANARCI	167.3
human	ANARCI	147
human	ANARCI	173.5
human	ANARCI	151.1
human	ANARCI	165
human	ANARCI	135.4
human	ANARCI	182.8
human	ANARCI	168.4
human	ANARCI	154
human	ANARCI	159.5
human	ANARCI	159.4
human	ANARCI	144.6
human	ANARCI	177
human	ANARCI	140.6
human	ANARCI	154.1
human	ANARCI	163.2
human	ANARCI	138.5
human	ANARCI	147.1
human	ANARCI	149.1
human	ANARCI	157
human	ANARCI	144.8
human	ANARCI	162.3
human	ANARCI	175.3
human	ANARCI	111.1
human	ANARCI	157.7
human	ANARCI	164.8
human	ANARCI	162.9
human	ANARCI	159.2
human	ANARCI	149.8
human	ANARCI	176.3
human	ANARCI	171.2
human	ANARCI	132.2
human	ANARCI	163.6
human	ANARCI	162
human	ANARCI	193.9
human	ANARCI	145.4
human	ANARCI	178.8
human	ANARCI	172.9
human	ANARCI	142.7
human	ANARCI	174
human	ANARCI	136.7
human	ANARCI	177.9
human	ANARCI	149.5
human	ANARCI	159.2
human	ANARCI	146.3
human	ANARCI	159.1
human	ANARCI	159.2
human	ANARCI	145.5
human	ANARCI	162
human	ANARCI	177.1
human	ANARCI	154.9
human	ANARCI	149
human	ANARCI	167.8
human	ANARCI	141.4
human	ANARCI	125.9
human	ANARCI	154.7
human	ANARCI	158.1
human	ANARCI	171.2
human	ANARCI	138
human	ANARCI	167.8
human	ANARCI	149.4
human	ANARCI	153.7
human	ANARCI	166.6
human	ANARCI	141.8
human	ANARCI	158
human	ANARCI	159.8
human	ANARCI	161.5
human	ANARCI	145
human	ANARCI	179.5
human	ANARCI	148.8
human	ANARCI	155.1
human	ANARCI	160.2
human	ANARCI	161.2
human	ANARCI	172.7
human	ANARCI	161.6
human	ANARCI	154.5
human	ANARCI	155.8
human	ANARCI	167.5
human	ANARCI	140.7
human	ANARCI	168.8
human	ANARCI	176
human	ANARCI	177.8
human	ANARCI	171.4
human	ANARCI	165
human	ANARCI	139.6
human	ANARCI	153.3
human	ANARCI	156
human	ANARCI	169
human	ANARCI	147.6
human	ANARCI	158.1
human	ANARCI	175.9
human	ANARCI	193.1
human	ANARCI	139.9
human	ANARCI	178.9
human	ANARCI	161.2
human	ANARCI	159
human	ANARCI	144.5
human	ANARCI	162.4
human	ANARCI	149
human	ANARCI	168.7
human	ANARCI	140.8
human	ANARCI	153.3
human	ANARCI	151.9
human	ANARCI	159.4
human	ANARCI	155.4
human	ANARCI	149.6
human	ANARCI	140.4
human	ANARCI	158.5
human	ANARCI	169
human	ANARCI	146.2
human	ANARCI	172.4
human	ANARCI	179
human	ANARCI	138.1
human	ANARCI	133.5
human	ANARCI	148.6
human	ANARCI	169.9
human	ANARCI	167
human	ANARCI	167.8
human	ANARCI	151.1
human	ANARCI	162.5
human	ANARCI	163.8
human	ANARCI	157.8
human	ANARCI	151.4
human	ANARCI	158.5
human	ANARCI	140.4
human	ANARCI	191.1
human	ANARCI	161.6
human	ANARCI	145.7
human	ANARCI	144.3
human	ANARCI	159.1
human	ANARCI	169.7
human	ANARCI	156.7
human	ANARCI	148.8
human	ANARCI	161.3
human	ANARCI	171.3
human	ANARCI	165.8
human	ANARCI	163.3
human	ANARCI	163.9
human	ANARCI	148.8
human	ANARCI	157.7
human	ANARCI	173
human	ANARCI	144
human	ANARCI	152
human	ANARCI	165.9
human	ANARCI	155.1
human	ANARCI	143.4
human	ANARCI	167.9
human	ANARCI	159.5
human	ANARCI	162.7
human	ANARCI	150.2
human	ANARCI	172.8
human	ANARCI	118.2
human	ANARCI	130.5
human	ANARCI	155.7
human	ANARCI	147.6
human	ANARCI	163.2
human	ANARCI	138.2
human	ANARCI	163.2
human	ANARCI	153.8
human	ANARCI	176.5
human	ANARCI	135.5
human	ANARCI	151
human	ANARCI	177.8
human	ANARCI	156.2
human	ANARCI	155.3
human	ANARCI	173.9
human	ANARCI	154.3
human	ANARCI	146.2
human	ANARCI	159.2
human	ANARCI	163
human	ANARCI	179.8
human	ANARCI	132.8
human	ANARCI	146.2
human	ANARCI	172.5
human	ANARCI	169.9
human	ANARCI	172.7
human	ANARCI	184.9
human	ANARCI	168.5
human	ANARCI	176.6
human	ANARCI	169.6
human	ANARCI	135.2
human	ANARCI	179.9
human	ANARCI	173.3
human	ANARCI	158.5
human	ANARCI	156.4
human	ANARCI	153.1
human	ANARCI	158.6
human	ANARCI	152.1
human	ANARCI	165.8
human	ANARCI	148.5
human	ANARCI	153.6
human	ANARCI	152.9
human	ANARCI	158.5
human	ANARCI	171.9
human	ANARCI	164.8
human	ANARCI	164.8
human	ANARCI	157.8
human	ANARCI	158.2
human	ANARCI	167.5
human	ANARCI	151.1
human	ANARCI	155.7
human	ANARCI	169.1
human	ANARCI	169
human	ANARCI	146.7
human	ANARCI	164.5
human	ANARCI	170.2
human	ANARCI	150
human	ANARCI	162.4
human	ANARCI	136.7
human	ANARCI	178.4
human	ANARCI	144.7
human	ANARCI	160.3
human	ANARCI	162.3
human	ANARCI	176.1
human	ANARCI	175.5
human	ANARCI	161.3
human	ANARCI	151.3
human	ANARCI	163.1
human	ANARCI	166.8
human	ANARCI	159.4
human	ANARCI	163.9
human	ANARCI	146.3
human	ANARCI	149.9
human	ANARCI	161.4
human	ANARCI	166.5
human	ANARCI	155.6
human	ANARCI	169.1
human	ANARCI	153.2
human	ANARCI	158.5
human	ANARCI	142.2
human	ANARCI	159.8
human	ANARCI	152.6
human	ANARCI	161.8
human	ANARCI	149.4
human	ANARCI	143.8
human	ANARCI	143.5
human	ANARCI	149
human	ANARCI	150.4
human	ANARCI	164.5
human	ANARCI	157.6
human	ANARCI	171.7
human	ANARCI	157.4
human	ANARCI	159.4
human	ANARCI	163.5
human	ANARCI	129
human	ANARCI	164.1
human	ANARCI	159.6
human	ANARCI	164.3
human	ANARCI	158
human	ANARCI	160.8
human	ANARCI	180.6
human	ANARCI	162.5
human	ANARCI	164.6
human	ANARCI	150.1
human	ANARCI	165
human	ANARCI	151.8
human	ANARCI	144.5
human	ANARCI	133.2
human	ANARCI	183.8
human	ANARCI	160
human	ANARCI	164.3
human	ANARCI	143.6
human	ANARCI	155.8
human	ANARCI	151.2
human	ANARCI	152.5
human	ANARCI	156.9
human	ANARCI	168.5
human	ANARCI	155.5
human	ANARCI	159
human	ANARCI	169.2
human	ANARCI	162.8
human	ANARCI	137.9
human	ANARCI	182
human	ANARCI	149.2
human	ANARCI	194.4
human	ANARCI	185
human	ANARCI	165.3
human	ANARCI	174.1
human	ANARCI	171.3
human	ANARCI	175
human	ANARCI	151.6
human	ANARCI	132.7
human	ANARCI	152.4
human	ANARCI	140.4
human	ANARCI	172.1
human	ANARCI	140.4
human	ANARCI	158.2
human	ANARCI	153.6
human	ANARCI	137.8
human	ANARCI	119.9
human	ANARCI	143.7
human	ANARCI	150.9
human	ANARCI	178.1
human	ANARCI	158.5
human	ANARCI	161.2
human	ANARCI	163.7
human	ANARCI	173.8
human	ANARCI	168.5
human	ANARCI	175.7
human	ANARCI	143.1
human	ANARCI	149
human	ANARCI	172.3
human	ANARCI	142.1
human	ANARCI	161.5
human	ANARCI	154.5
human	ANARCI	164.5
human	ANARCI	170.4
human	ANARCI	173.2
human	ANARCI	170.4
human	ANARCI	164.8
human	ANARCI	162
human	ANARCI	151
human	ANARCI	158.4
human	ANARCI	148.1
human	ANARCI	157.2
human	ANARCI	168.8
human	ANARCI	154.4
human	ANARCI	131.2
human	ANARCI	149.9
human	ANARCI	184.8
human	ANARCI	162
human	ANARCI	186.3
human	ANARCI	142.8
human	ANARCI	182.1
human	ANARCI	161.9
human	ANARCI	142.6
human	ANARCI	162.4
human	ANARCI	140.2
human	ANARCI	162.1
human	ANARCI	145.8
human	ANARCI	179.9
human	ANARCI	158.8
human	ANARCI	174.3
human	ANARCI	190.3
human	ANARCI	139.3
human	ANARCI	161.3
human	ANARCI	164.8
human	ANARCI	175.2
human	ANARCI	168.5
human	ANARCI	159.7
human	ANARCI	173.2
human	ANARCI	152.9
human	ANARCI	160
human	ANARCI	150.4
human	ANARCI	153.1
human	ANARCI	156.4
human	ANARCI	132.8
human	ANARCI	152.5
human	ANARCI	163.2
human	ANARCI	173.5
human	ANARCI	147.7
human	ANARCI	162.8
human	ANARCI	162.8
human	ANARCI	150.3
human	ANARCI	161.8
human	ANARCI	170.4
human	ANARCI	138.8
human	ANARCI	160.2
human	ANARCI	153.2
human	ANARCI	147.8
human	ANARCI	157.5
human	ANARCI	190.3
human	ANARCI	173.6
human	ANARCI	157.2
human	ANARCI	160.8
human	ANARCI	160.2
human	ANARCI	165.4
human	ANARCI	137.7
human	ANARCI	174.9
human	ANARCI	154.9
human	ANARCI	153.9
human	ANARCI	152.2
human	ANARCI	161.4
human	ANARCI	152.2
human	ANARCI	171.2
human	ANARCI	177.4
human	ANARCI	160.1
human	ANARCI	173
human	ANARCI	155.2
human	ANARCI	158.6
human	ANARCI	155
human	ANARCI	164.4
human	ANARCI	166.1
human	ANARCI	178.5
human	ANARCI	160
human	ANARCI	156
human	ANARCI	162.3
human	ANARCI	152.7
human	ANARCI	147.9
human	ANARCI	170.7
human	ANARCI	148.9
human	ANARCI	179
human	ANARCI	162.8
human	ANARCI	166.2
human	ANARCI	161.1
human	ANARCI	179.2
human	ANARCI	157.6
human	ANARCI	178.7
human	ANARCI	169.3
human	ANARCI	159.7
human	ANARCI	176
human	ANARCI	145.9
human	ANARCI	172.1
human	ANARCI	165.4
human	ANARCI	178.4
human	ANARCI	142.7
human	ANARCI	165.4
human	ANARCI	172.2
human	ANARCI	166.1
human	ANARCI	172.3
human	ANARCI	154.6
human	ANARCI	158
human	ANARCI	107.9
human	ANARCI	127
human	ANARCI	162.6
human	ANARCI	180.8
human	ANARCI	158.7
human	ANARCI	169.1
human	ANARCI	137.9
human	ANARCI	175.5
human	ANARCI	154.6
human	ANARCI	111.4
human	ANARCI	168.3
human	ANARCI	176.9
human	ANARCI	135.7
human	ANARCI	155.9
human	ANARCI	173.6
human	ANARCI	167.3
human	ANARCI	169.6
human	ANARCI	158.2
human	ANARCI	146.3
human	ANARCI	143.9
human	ANARCI	171.6
human	ANARCI	155.3
human	ANARCI	168.1
human	ANARCI	170.8
human	ANARCI	141.8
human	ANARCI	162.7
human	ANARCI	161.8
human	ANARCI	139.7
human	ANARCI	148.4
human	ANARCI	187
human	ANARCI	135.1
human	ANARCI	180
human	ANARCI	161.7
human	ANARCI	164.8
human	ANARCI	155.4
human	ANARCI	161.2
human	ANARCI	170.7
human	ANARCI	164.8
human	ANARCI	136.6
human	ANARCI	172.7
human	ANARCI	170.2
human	ANARCI	148.3
human	ANARCI	166.3
human	ANARCI	178.8
human	ANARCI	163.5
human	ANARCI	145
human	ANARCI	160.9
human	ANARCI	160.9
human	ANARCI	163.8
human	ANARCI	144.2
human	ANARCI	154.5
human	ANARCI	173.7
human	ANARCI	173.3
human	ANARCI	153.9
human	ANARCI	152
human	ANARCI	170.2
human	ANARCI	166.8
human	ANARCI	161.3
human	ANARCI	158.7
human	ANARCI	160.9
human	ANARCI	150.4
human	ANARCI	151.3
human	ANARCI	151.1
human	ANARCI	154.7
human	ANARCI	160.2
human	ANARCI	171.6
human	ANARCI	173.8
human	ANARCI	152.7
human	ANARCI	176
human	ANARCI	176.3
human	ANARCI	158.1
human	ANARCI	133.8
human	ANARCI	170.3
human	ANARCI	164.1
human	ANARCI	169.1
human	ANARCI	177.7
human	ANARCI	142.3
human	ANARCI	200.2
human	ANARCI	166.8
human	ANARCI	161.8
human	ANARCI	175.1
human	ANARCI	166.7
human	ANARCI	149.8
human	ANARCI	155
human	ANARCI	176
human	ANARCI	175.9
human	ANARCI	159.2
human	ANARCI	138.5
human	ANARCI	182.7
human	ANARCI	148.8
human	ANARCI	172
human	ANARCI	153.5
human	ANARCI	161.9
human	ANARCI	168.6
human	ANARCI	158.4
human	ANARCI	174.9
human	ANARCI	163
human	ANARCI	155.2
human	ANARCI	164.1
human	ANARCI	174.4
human	ANARCI	157.8
human	ANARCI	146.2
human	ANARCI	165.5
human	ANARCI	155.8
human	ANARCI	175.2
human	ANARCI	173
human	ANARCI	175.6
human	ANARCI	156.4
human	ANARCI	177.9
human	ANARCI	165.6
human	ANARCI	170.1
human	ANARCI	176.6
human	ANARCI	148.9
human	ANARCI	164.3
human	ANARCI	141.4
human	ANARCI	167.9
human	ANARCI	141.4
human	ANARCI	174.3
human	ANARCI	163.2
human	ANARCI	164.5
human	ANARCI	163.3
human	ANARCI	144.6
human	ANARCI	172
human	ANARCI	158.8
human	ANARCI	161.5
human	ANARCI	162.9
human	ANARCI	178.8
human	ANARCI	156
human	ANARCI	159.8
human	ANARCI	178.4
human	ANARCI	163.2
human	ANARCI	179.4
human	ANARCI	125.2
human	ANARCI	164.5
human	ANARCI	157.2
human	ANARCI	161.8
human	ANARCI	158.3
human	ANARCI	169.1
human	ANARCI	178.6
human	ANARCI	175.1
human	ANARCI	162.1
human	ANARCI	150.9
human	ANARCI	159.1
human	ANARCI	164.2
human	ANARCI	144.7
human	ANARCI	151.9
human	ANARCI	165
human	ANARCI	169.6
human	ANARCI	172.6
human	ANARCI	169.1
human	ANARCI	144.6
human	ANARCI	165.3
human	ANARCI	183.6
human	ANARCI	158
human	ANARCI	154.3
human	ANARCI	164
human	ANARCI	169.7
human	ANARCI	124.4
human	ANARCI	151.6
human	ANARCI	156.5
human	ANARCI	162.1
human	ANARCI	163.6
human	ANARCI	131.1
human	ANARCI	159.6
human	ANARCI	168.6
human	ANARCI	170.2
human	ANARCI	142.9
human	ANARCI	152.8
human	ANARCI	163.9
human	ANARCI	163.7
human	ANARCI	178.1
human	ANARCI	164.9
human	ANARCI	162.3
human	ANARCI	158.8
human	ANARCI	167.2
human	ANARCI	146.6
human	ANARCI	162.3
human	ANARCI	162.5
human	ANARCI	141.7
human	ANARCI	176.3
human	ANARCI	158.3
human	ANARCI	168
human	ANARCI	157.2
human	ANARCI	156.7
human	ANARCI	172.1
human	ANARCI	150.9
human	ANARCI	170.8
human	ANARCI	165.4
human	ANARCI	158.4
human	ANARCI	145.6
human	ANARCI	171.3
human	ANARCI	142.6
human	ANARCI	157.4
human	ANARCI	157.5
human	ANARCI	151.2
human	ANARCI	157.6
human	ANARCI	165
human	ANARCI	166.2
human	ANARCI	151.1
human	ANARCI	158.1
human	ANARCI	175
human	ANARCI	151.1
human	ANARCI	149
human	ANARCI	159.4
human	ANARCI	174.3
human	ANARCI	152.8
human	ANARCI	173.2
human	ANARCI	157
human	ANARCI	161.2
human	ANARCI	178.3
human	ANARCI	166.5
human	ANARCI	146.3
human	ANARCI	144.3
human	ANARCI	144.2
human	ANARCI	165.6
human	ANARCI	169.6
human	ANARCI	162.2
human	ANARCI	169.9
human	ANARCI	157.4
human	ANARCI	164.3
human	ANARCI	149.8
human	ANARCI	159.4
human	ANARCI	172.8
human	ANARCI	179.3
human	ANARCI	160.3
human	ANARCI	155.6
human	ANARCI	163
human	ANARCI	175.4
human	ANARCI	142.9
human	ANARCI	158
human	ANARCI	178.9
human	ANARCI	146
human	ANARCI	163.2
human	ANARCI	184.4
human	ANARCI	172.4
human	ANARCI	162
human	ANARCI	159.9
human	ANARCI	174.5
human	ANARCI	152.6
human	ANARCI	149.8
human	ANARCI	166.7
human	ANARCI	167.9
human	ANARCI	159.5
human	ANARCI	127.8
human	ANARCI	167.8
human	ANARCI	158.9
human	ANARCI	147
human	ANARCI	171.5
human	ANARCI	173.6
human	ANARCI	167.5
human	ANARCI	167
human	ANARCI	176.2
human	ANARCI	168
human	ANARCI	151.4
human	ANARCI	171.4
human	ANARCI	156.1
human	ANARCI	165.1
human	ANARCI	172.9
human	ANARCI	165.8
human	ANARCI	159.4
human	ANARCI	169.1
human	ANARCI	145
human	ANARCI	168.7
human	ANARCI	166.1
human	ANARCI	154.2
human	ANARCI	156.2
human	ANARCI	165.4
human	ANARCI	171.6
human	ANARCI	162.1
human	ANARCI	162.3
human	ANARCI	168.9
human	ANARCI	145.7
human	ANARCI	150.9
human	ANARCI	160.9
human	ANARCI	143.1
human	ANARCI	157.9
human	ANARCI	156.1
human	ANARCI	171.9
human	ANARCI	160.5
human	ANARCI	179.2
human	ANARCI	183.5
human	ANARCI	164.9
human	ANARCI	163.2
human	ANARCI	132.3
human	ANARCI	163.2
human	ANARCI	175.2
human	ANARCI	162.6
human	ANARCI	176.4
human	ANARCI	162
human	ANARCI	134.5
human	ANARCI	151.5
human	ANARCI	143.3
human	ANARCI	154.3
human	ANARCI	146.6
human	ANARCI	128.2
human	ANARCI	165.8
human	ANARCI	162.1
human	ANARCI	154.3
human	ANARCI	151.2
human	ANARCI	165.4
human	ANARCI	171.4
human	ANARCI	165.7
human	ANARCI	175
human	ANARCI	165
human	ANARCI	149.6
human	ANARCI	156.1
human	ANARCI	172.2
human	ANARCI	168.2
human	ANARCI	157.6
human	ANARCI	173.3
human	ANARCI	157.4
human	ANARCI	167.9
human	ANARCI	162.3
human	ANARCI	141.3
human	ANARCI	159.5
human	ANARCI	148.6
human	ANARCI	177.5
human	ANARCI	145
human	ANARCI	161.2
human	ANARCI	168.9
human	ANARCI	159
human	ANARCI	154.5
human	ANARCI	161.4
human	ANARCI	165.1
human	ANARCI	164.9
human	ANARCI	174.4
human	ANARCI	173.3
human	ANARCI	161.5
human	ANARCI	178.6
human	ANARCI	171.1
human	ANARCI	147.3
human	ANARCI	174.5
human	ANARCI	159.5
human	ANARCI	158.9
human	ANARCI	153.8
human	ANARCI	152.8
human	ANARCI	158.3
human	ANARCI	155.8
human	ANARCI	161.9
human	ANARCI	157.7
human	ANARCI	136.4
human	ANARCI	171.7
human	ANARCI	139.6
human	ANARCI	160.6
human	ANARCI	129.7
human	ANARCI	168.2
human	ANARCI	166.1
human	ANARCI	161.6
human	ANARCI	171.8
human	ANARCI	172.5
human	ANARCI	182.7
human	ANARCI	151.7
human	ANARCI	175.5
human	ANARCI	147.8
human	ANARCI	170.8
human	ANARCI	155.9
human	ANARCI	161.9
human	ANARCI	176.6
human	ANARCI	173.2
human	ANARCI	178.3
human	ANARCI	154.7
human	ANARCI	177.9
human	ANARCI	149.8
human	ANARCI	153.9
human	ANARCI	145.3
human	ANARCI	176.5
human	ANARCI	135.3
human	ANARCI	157.1
human	ANARCI	178.2
human	ANARCI	164
human	ANARCI	150.2
human	ANARCI	170.2
human	ANARCI	180.2
human	ANARCI	174.4
human	ANARCI	155.2
human	ANARCI	161.7
human	ANARCI	149.7
human	ANARCI	139.2
human	ANARCI	150.2
human	ANARCI	160
human	ANARCI	151.9
human	ANARCI	161.1
human	ANARCI	162.6
human	ANARCI	160.4
human	ANARCI	166.3
human	ANARCI	161
human	ANARCI	133.4
human	ANARCI	175.9
human	ANARCI	148.7
human	ANARCI	157.7
human	ANARCI	138.7
human	ANARCI	158.4
human	ANARCI	131.2
human	ANARCI	186.8
human	ANARCI	163.8
human	ANARCI	161.4
human	ANARCI	150.3
human	ANARCI	165.3
human	ANARCI	165.1
human	ANARCI	148.7
human	ANARCI	150.6
human	ANARCI	161
human	ANARCI	159.3
human	ANARCI	168.6
human	ANARCI	163.5
human	ANARCI	169.9
human	ANARCI	176.1
human	ANARCI	136.9
human	ANARCI	164.7
human	ANARCI	157
human	ANARCI	152.5
human	ANARCI	176.6
human	ANARCI	160.1
human	ANARCI	159.8
human	ANARCI	166.4
human	ANARCI	168.8
human	ANARCI	174.7
human	ANARCI	168.2
human	ANARCI	165.3
human	ANARCI	166.2
human	ANARCI	173.1
human	ANARCI	174.7
human	ANARCI	145
human	ANARCI	171
human	ANARCI	176.6
human	ANARCI	174.3
human	ANARCI	140.6
human	ANARCI	160.4
human	ANARCI	171.2
human	ANARCI	166.1
human	ANARCI	137.5
human	ANARCI	157
human	ANARCI	152.3
human	ANARCI	149.2
human	ANARCI	153.8
human	ANARCI	168.2
human	ANARCI	176.3
human	ANARCI	149.6
human	ANARCI	159.3
human	ANARCI	152.8
human	ANARCI	168.6
human	ANARCI	167
human	ANARCI	160.5
human	ANARCI	163.3
human	ANARCI	161.8
human	ANARCI	162.5
human	ANARCI	150.4
human	ANARCI	179.6
human	ANARCI	158.9
human	ANARCI	162.4
human	ANARCI	178
human	ANARCI	146.3
human	ANARCI	152.3
human	ANARCI	172.2
human	ANARCI	153.9
human	ANARCI	151.7
human	ANARCI	178
human	ANARCI	151.2
human	ANARCI	157.3
human	ANARCI	156.7
human	ANARCI	153
human	ANARCI	156.9
human	ANARCI	158
human	ANARCI	171.5
human	ANARCI	153.5
human	ANARCI	172
human	ANARCI	135.7
human	ANARCI	162
human	ANARCI	178.6
human	ANARCI	174.2
human	ANARCI	149.6
human	ANARCI	141.9
human	ANARCI	145.7
human	ANARCI	171.3
human	ANARCI	170.5
human	ANARCI	163.6
human	ANARCI	162.8
human	ANARCI	161.7
human	ANARCI	160.8
human	ANARCI	159.8
human	ANARCI	170.5
human	ANARCI	150.2
human	ANARCI	154.6
human	ANARCI	170.6
human	ANARCI	158.3
human	ANARCI	161.9
human	ANARCI	151.8
human	ANARCI	144.9
human	ANARCI	169.5
human	ANARCI	160.2
human	ANARCI	145
human	ANARCI	170.1
human	ANARCI	169.7
human	ANARCI	176.7
human	ANARCI	161.2
human	ANARCI	160.8
human	ANARCI	146.2
human	ANARCI	173.1
human	ANARCI	156.2
human	ANARCI	145.3
human	ANARCI	173.6
human	ANARCI	158.1
human	ANARCI	166.2
human	ANARCI	152.2
human	ANARCI	165.5
human	ANARCI	178.7
human	ANARCI	164.2
human	ANARCI	174.3
human	ANARCI	138.4
human	ANARCI	153.6
human	ANARCI	156.6
human	ANARCI	164.1
human	ANARCI	153
human	ANARCI	161.5
human	ANARCI	174.5
human	ANARCI	145
human	ANARCI	150.4
human	ANARCI	178.4
human	ANARCI	156.1
human	ANARCI	158.1
human	ANARCI	149.1
human	ANARCI	162.3
human	ANARCI	156.5
human	ANARCI	169.7
human	ANARCI	168.8
human	ANARCI	136.1
human	ANARCI	155.8
human	ANARCI	175.5
human	ANARCI	179.5
human	ANARCI	154.1
human	ANARCI	139.3
human	ANARCI	143.6
human	ANARCI	156.9
human	ANARCI	155.5
human	ANARCI	178.4
human	ANARCI	175.5
human	ANARCI	155.3
human	ANARCI	138.1
human	ANARCI	146
human	ANARCI	163.3
human	ANARCI	162.7
human	ANARCI	154.6
human	ANARCI	158.9
human	ANARCI	159.4
human	ANARCI	156.7
human	ANARCI	158.8
human	ANARCI	162.6
human	ANARCI	159.6
human	ANARCI	177
human	ANARCI	171.7
human	ANARCI	152.8
human	ANARCI	168.3
human	ANARCI	160.2
human	ANARCI	155.1
human	ANARCI	173.3
human	ANARCI	141.1
human	ANARCI	176.4
human	ANARCI	160.8
human	ANARCI	142.8
human	ANARCI	163.8
human	ANARCI	178.3
human	ANARCI	145.3
human	ANARCI	157.1
human	ANARCI	157.6
human	ANARCI	168.4
human	ANARCI	162.2
human	ANARCI	164.2
human	ANARCI	149.1
human	ANARCI	151.9
human	ANARCI	117.8
human	ANARCI	166.6
human	ANARCI	166.8
human	ANARCI	152.9
human	ANARCI	158.6
human	ANARCI	169.9
human	ANARCI	160.3
human	ANARCI	135
human	ANARCI	159
human	ANARCI	163.1
human	ANARCI	151.7
human	ANARCI	165.6
human	ANARCI	177.1
human	ANARCI	163.5
human	ANARCI	171.9
human	ANARCI	155.6
human	ANARCI	160
human	ANARCI	145.7
human	ANARCI	173.2
human	ANARCI	150.1
human	ANARCI	176.8
human	ANARCI	140.9
human	ANARCI	161.9
human	ANARCI	152.2
human	ANARCI	174.3
human	ANARCI	183.9
human	ANARCI	155
human	ANARCI	185.2
human	ANARCI	136.7
human	ANARCI	159.2
human	ANARCI	148.5
human	ANARCI	157
human	ANARCI	159
human	ANARCI	158.8
human	ANARCI	177.6
human	ANARCI	168.2
human	ANARCI	176.1
human	ANARCI	144.4
human	ANARCI	149.4
human	ANARCI	161.7
human	ANARCI	168.5
human	ANARCI	137.8
human	ANARCI	160.1
human	ANARCI	170.3
human	ANARCI	142.2
human	ANARCI	160.9
human	ANARCI	156.6
human	ANARCI	173
human	ANARCI	164.5
human	ANARCI	150.7
human	ANARCI	156.7
human	ANARCI	174.4
human	ANARCI	158.2
human	ANARCI	187
human	ANARCI	149
human	ANARCI	135
human	ANARCI	165.4
human	ANARCI	172.1
human	ANARCI	192.2
human	ANARCI	148.2
human	ANARCI	157.2
human	ANARCI	156.1
human	ANARCI	177.7
human	ANARCI	177.5
human	ANARCI	160.9
human	ANARCI	139.1
human	ANARCI	162
human	ANARCI	144.5
human	ANARCI	159.4
human	ANARCI	165
human	ANARCI	156.4
human	ANARCI	157.9
human	ANARCI	173
human	ANARCI	157.9
human	ANARCI	136
human	ANARCI	154
human	ANARCI	157.8
human	ANARCI	149.2
human	ANARCI	171.8
human	ANARCI	160.3
human	ANARCI	163.3
human	ANARCI	164.6
human	ANARCI	177.5
human	ANARCI	171.2
human	ANARCI	152.9
human	ANARCI	165.9
human	ANARCI	152.5
human	ANARCI	147.4
human	ANARCI	149.1
human	ANARCI	170.7
human	ANARCI	153.7
human	ANARCI	162.8
human	ANARCI	153
human	ANARCI	157.5
human	ANARCI	174.1
human	ANARCI	147.8
human	ANARCI	163.9
human	ANARCI	167.5
human	ANARCI	170
human	ANARCI	157.6
human	ANARCI	160.6
human	ANARCI	175.3
human	ANARCI	153.6
human	ANARCI	131.3
human	ANARCI	159.8
human	ANARCI	170
human	ANARCI	169.4
human	ANARCI	161.6
human	ANARCI	151.1
human	ANARCI	163.7
human	ANARCI	158.9
human	ANARCI	166.1
human	ANARCI	162.3
human	ANARCI	165.4
human	ANARCI	160
human	ANARCI	165.5
human	ANARCI	140.7
human	ANARCI	169.4
human	ANARCI	177.2
human	ANARCI	172.7
human	ANARCI	155
human	ANARCI	175.6
human	ANARCI	144.3
human	ANARCI	146.7
human	ANARCI	146.7
human	ANARCI	174.1
human	ANARCI	156.8
human	ANARCI	169.1
human	ANARCI	162.4
human	ANARCI	152.8
human	ANARCI	161.5
human	ANARCI	178.1
human	ANARCI	158.6
human	ANARCI	150
human	ANARCI	159.9
human	ANARCI	157.2
human	ANARCI	183.6
human	ANARCI	138.5
human	ANARCI	167.5
human	ANARCI	141.2
human	ANARCI	172.1
human	ANARCI	129.6
human	ANARCI	159.6
human	ANARCI	166.9
human	ANARCI	173.1
human	ANARCI	169.5
human	ANARCI	133.5
human	ANARCI	164.8
human	ANARCI	147.1
human	ANARCI	176
human	ANARCI	168.6
human	ANARCI	177.1
human	ANARCI	178.8
human	ANARCI	159.6
human	ANARCI	172
human	ANARCI	151.5
human	ANARCI	174.8
human	ANARCI	158
human	ANARCI	147.8
human	ANARCI	162.8
human	ANARCI	172.9
human	ANARCI	152.6
human	ANARCI	163.8
human	ANARCI	175.3
human	ANARCI	149.4
human	ANARCI	134.1
human	ANARCI	166.5
human	ANARCI	156.5
human	ANARCI	158.8
human	ANARCI	168.2
human	ANARCI	162.7
human	ANARCI	160.1
human	ANARCI	170.4
human	ANARCI	157.3
human	ANARCI	174.7
human	ANARCI	146.7
human	ANARCI	150.4
human	ANARCI	147.6
human	ANARCI	154.5
human	ANARCI	154.7
human	ANARCI	161.8
human	ANARCI	173.7
human	ANARCI	166.5
human	ANARCI	152.8
human	ANARCI	131.2
human	ANARCI	168.6
human	ANARCI	169.5
human	ANARCI	133.2
human	ANARCI	164.4
human	ANARCI	161.1
human	ANARCI	158.3
human	ANARCI	145.8
human	ANARCI	143.2
human	ANARCI	161.8
human	ANARCI	172.1
human	ANARCI	138.4
human	ANARCI	175.6
human	ANARCI	152.6
human	ANARCI	148.9
human	ANARCI	150.3
human	ANARCI	152.6
human	ANARCI	152.7
human	ANARCI	154.9
human	ANARCI	158.5
human	ANARCI	177.1
human	ANARCI	145.9
human	ANARCI	179.8
human	ANARCI	178.2
human	ANARCI	191.7
human	ANARCI	155.9
human	ANARCI	154.1
human	ANARCI	169.6
human	ANARCI	153.7
human	ANARCI	154.8
human	ANARCI	159.3
human	ANARCI	195.2
human	ANARCI	160
human	ANARCI	166.3
human	ANARCI	145.5
human	ANARCI	134.9
human	ANARCI	169.4
human	ANARCI	149.7
human	ANARCI	171.8
human	ANARCI	150.1
human	ANARCI	142.8
human	ANARCI	165.1
human	ANARCI	150.1
human	ANARCI	171
human	ANARCI	163
human	ANARCI	149.2
human	ANARCI	161.2
human	ANARCI	176.6
human	ANARCI	161.3
human	ANARCI	166.2
human	ANARCI	168.7
human	ANARCI	150.1
human	ANARCI	158.7
human	ANARCI	145.5
human	ANARCI	163.3
human	ANARCI	153.4
human	ANARCI	168.5
human	ANARCI	176
human	ANARCI	168.4
human	ANARCI	145
human	ANARCI	155.7
human	ANARCI	142.1
human	ANARCI	156.1
human	ANARCI	181.5
human	ANARCI	164.3
human	ANARCI	152.3
human	ANARCI	142
human	ANARCI	165.8
human	ANARCI	156.7
human	ANARCI	159.4
human	ANARCI	143.9
human	ANARCI	153.2
human	ANARCI	157
human	ANARCI	155.1
human	ANARCI	167.1
human	ANARCI	142.5
human	ANARCI	160.5
human	ANARCI	153
human	ANARCI	145.1
human	ANARCI	179
human	ANARCI	158.8
human	ANARCI	174.2
human	ANARCI	160.1
human	ANARCI	161.3
human	ANARCI	171
human	ANARCI	175
human	ANARCI	174.1
human	ANARCI	153
human	ANARCI	157.3
human	ANARCI	151.9
human	ANARCI	167.4
human	ANARCI	159.9
human	ANARCI	163.5
human	ANARCI	165.4
human	ANARCI	137.1
human	ANARCI	146.5
human	ANARCI	176.4
human	ANARCI	163.8
human	ANARCI	183.6
human	ANARCI	156.4
human	ANARCI	185.8
human	ANARCI	174.3
human	ANARCI	144.8
human	ANARCI	135.9
human	ANARCI	173.7
human	ANARCI	163.7
human	ANARCI	163.2
human	ANARCI	161.1
human	ANARCI	163.8
human	ANARCI	158
human	ANARCI	151.9
human	ANARCI	161.5
human	ANARCI	177.4
human	ANARCI	170.6
human	ANARCI	157.8
human	ANARCI	160.2
human	ANARCI	175.5
human	ANARCI	176.2
human	ANARCI	136.3
human	ANARCI	149.8
human	ANARCI	160.4
human	ANARCI	162.1
human	ANARCI	172
human	ANARCI	155.3
human	ANARCI	151.8
human	ANARCI	151.9
human	ANARCI	145.3
human	ANARCI	153.9
human	ANARCI	173.7
human	ANARCI	138.2
human	ANARCI	182.3
human	ANARCI	153.8
human	ANARCI	157
human	ANARCI	168.7
human	ANARCI	173.1
human	ANARCI	166.4
human	ANARCI	160.4
human	ANARCI	171.3
human	ANARCI	159.4
human	ANARCI	151
human	ANARCI	159.9
human	ANARCI	138.9
human	ANARCI	194
human	ANARCI	172.2
human	ANARCI	135.6
human	ANARCI	165.3
human	ANARCI	166.6
human	ANARCI	169.9
human	ANARCI	161.1
human	ANARCI	158.1
human	ANARCI	168.3
human	ANARCI	152.5
human	ANARCI	148.5
human	ANARCI	150.9
human	ANARCI	152
human	ANARCI	174.3
human	ANARCI	167.6
human	ANARCI	161.2
human	ANARCI	150
human	ANARCI	153.3
human	ANARCI	159
human	ANARCI	155.9
human	ANARCI	175
human	ANARCI	155.3
human	ANARCI	156.5
human	ANARCI	167.9
human	ANARCI	158.6
human	ANARCI	168.8
human	ANARCI	154.2
human	ANARCI	142.3
human	ANARCI	170.8
human	ANARCI	167.4
human	ANARCI	160.3
human	ANARCI	164.4
human	ANARCI	142.5
human	ANARCI	154.7
human	ANARCI	160.2
human	ANARCI	150
human	ANARCI	156.2
human	ANARCI	180.8
human	ANARCI	150
human	ANARCI	149.7
human	ANARCI	161.2
human	ANARCI	156.1
human	ANARCI	171.6
human	ANARCI	172.3
human	ANARCI	180.1
human	ANARCI	153.5
human	ANARCI	149.6
human	ANARCI	162.4
human	ANARCI	171.9
human	ANARCI	166.1
human	ANARCI	165.5
human	ANARCI	101.5
human	ANARCI	160.9
human	ANARCI	144.4
human	ANARCI	152.2
human	ANARCI	157.6
human	ANARCI	165.9
human	ANARCI	137.8
human	ANARCI	167.4
human	ANARCI	171.2
human	ANARCI	159.9
human	ANARCI	167.3
human	ANARCI	153.2
human	ANARCI	175.6
human	ANARCI	149.3
human	ANARCI	162.6
human	ANARCI	164.3
human	ANARCI	142.7
human	ANARCI	159.3
human	ANARCI	168.5
human	ANARCI	160
human	ANARCI	157.3
human	ANARCI	172.5
human	ANARCI	130.2
human	ANARCI	154.3
human	ANARCI	149.6
human	ANARCI	146
human	ANARCI	133.3
human	ANARCI	148.6
human	ANARCI	164.2
human	ANARCI	156
human	ANARCI	172.7
human	ANARCI	171.7
human	ANARCI	141.8
human	ANARCI	150.6
human	ANARCI	165.6
human	ANARCI	166
human	ANARCI	165.1
human	ANARCI	150.2
human	ANARCI	154.6
human	ANARCI	159
human	ANARCI	157.4
human	ANARCI	146.8
human	ANARCI	162.6
human	ANARCI	168.9
human	ANARCI	157.9
human	ANARCI	147.4
human	ANARCI	160
human	ANARCI	166.1
human	ANARCI	169.8
human	ANARCI	149.3
human	ANARCI	171.6
human	ANARCI	161.9
human	ANARCI	178.5
human	ANARCI	173.1
human	ANARCI	160.4
human	ANARCI	153.8
human	ANARCI	164.6
human	ANARCI	171.3
human	ANARCI	146.8
human	ANARCI	170.8
human	ANARCI	157.8
human	ANARCI	169.8
human	ANARCI	170.1
human	ANARCI	164.9
human	ANARCI	138.5
human	ANARCI	154.8
human	ANARCI	167.7
human	ANARCI	155.2
human	ANARCI	148
human	ANARCI	162.3
human	ANARCI	151.1
human	ANARCI	154.4
human	ANARCI	116.3
human	ANARCI	144.7
human	ANARCI	169.2
human	ANARCI	180
human	ANARCI	157.8
human	ANARCI	159.4
human	ANARCI	144.3
human	ANARCI	163.1
human	ANARCI	165.1
human	ANARCI	153.1
human	ANARCI	157.5
human	ANARCI	158.3
human	ANARCI	135.9
human	ANARCI	170.6
human	ANARCI	156.1
human	ANARCI	174.6
human	ANARCI	153.6
human	ANARCI	171
human	ANARCI	143.3
human	ANARCI	143.9
human	ANARCI	141.3
human	ANARCI	144.7
human	ANARCI	159.8
human	ANARCI	158.9
human	ANARCI	161.6
human	ANARCI	137.6
human	ANARCI	178.7
human	ANARCI	170
human	ANARCI	179.5
human	ANARCI	153.7
human	ANARCI	150.7
human	ANARCI	136.2
human	ANARCI	150.9
human	ANARCI	162.1
human	ANARCI	158.3
human	ANARCI	146.3
human	ANARCI	160.2
human	ANARCI	158
human	ANARCI	150.4
human	ANARCI	154.1
human	ANARCI	160.1
human	ANARCI	162
human	ANARCI	141
human	ANARCI	170.1
human	ANARCI	157.2
human	ANARCI	146.9
human	ANARCI	160.8
human	ANARCI	175
human	ANARCI	163.3
human	ANARCI	175.4
human	ANARCI	177.1
human	ANARCI	161
human	ANARCI	159
human	ANARCI	158.3
human	ANARCI	172.8
human	ANARCI	153
human	ANARCI	174.9
human	ANARCI	146.2
human	ANARCI	168
human	ANARCI	152.4
human	ANARCI	161.9
human	ANARCI	159.1
human	ANARCI	157.3
human	ANARCI	151.9
human	ANARCI	178.7
human	ANARCI	155.6
human	ANARCI	168.3
human	ANARCI	192.5
human	ANARCI	175.4
human	ANARCI	168.9
human	ANARCI	168.2
human	ANARCI	152.1
human	ANARCI	151.8
human	ANARCI	161.7
human	ANARCI	163.3
human	ANARCI	154.6
human	ANARCI	156
human	ANARCI	165.5
human	ANARCI	165.9
human	ANARCI	157.4
human	ANARCI	172.6
human	ANARCI	175.9
human	ANARCI	149.4
human	ANARCI	148.5
human	ANARCI	176.2
human	ANARCI	160.8
human	ANARCI	157.2
human	ANARCI	154
human	ANARCI	167.9
human	ANARCI	165.8
human	ANARCI	162.1
human	ANARCI	135.3
human	ANARCI	128.5
human	ANARCI	150.4
human	ANARCI	152
human	ANARCI	148.3
human	ANARCI	147.1
human	ANARCI	146.1
human	ANARCI	148.4
human	ANARCI	167.6
human	ANARCI	164.8
human	ANARCI	146.2
human	ANARCI	175.3
human	ANARCI	161.1
human	ANARCI	162.5
human	ANARCI	158.4
human	ANARCI	161.1
human	ANARCI	171.3
human	ANARCI	131.2
human	ANARCI	153.3
human	ANARCI	156.4
human	ANARCI	155.5
human	ANARCI	151.5
human	ANARCI	133.2
human	ANARCI	150.6
human	ANARCI	151.2
human	ANARCI	153.7
human	ANARCI	196.5
human	ANARCI	143.1
human	ANARCI	167.9
human	ANARCI	152.9
human	ANARCI	184.4
human	ANARCI	144.7
human	ANARCI	172.6
human	ANARCI	157.9
human	ANARCI	152.6
human	ANARCI	167.4
human	ANARCI	151.8
human	ANARCI	145
human	ANARCI	164.1
human	ANARCI	171.9
human	ANARCI	171
human	ANARCI	132.4
human	ANARCI	166.7
human	ANARCI	162
human	ANARCI	161.6
human	ANARCI	141.3
human	ANARCI	159.8
human	ANARCI	169.6
human	ANARCI	149.6
human	ANARCI	155.9
human	ANARCI	163.3
human	ANARCI	176
human	ANARCI	169.3
human	ANARCI	169.8
human	ANARCI	151
human	ANARCI	153.4
human	ANARCI	157.9
human	ANARCI	173.3
human	ANARCI	172.5
human	ANARCI	165
human	ANARCI	168.5
human	ANARCI	156.6
human	ANARCI	169
human	ANARCI	162.8
human	ANARCI	116.2
human	ANARCI	139
human	ANARCI	148.2
human	ANARCI	164
human	ANARCI	155.7
human	ANARCI	137.9
human	ANARCI	144.3
human	ANARCI	172.6
human	ANARCI	160.3
human	ANARCI	120.1
human	ANARCI	157.7
human	ANARCI	155.7
human	ANARCI	153.7
human	ANARCI	154.9
human	ANARCI	153.5
[truncated: 45,773 more rows]

## Sheet: Figure 5C
Sequence_category	model	score
human	BioPhi	0.792418
human	BioPhi	0.891432
human	BioPhi	0.871958
human	BioPhi	0.823426
human	BioPhi	0.875278
human	BioPhi	0.864269
human	BioPhi	0.879042
human	BioPhi	0.882617
human	BioPhi	0.846507
human	BioPhi	0.841621
human	BioPhi	0.84841
human	BioPhi	0.792018
human	BioPhi	0.826217
human	BioPhi	0.891827
human	BioPhi	0.799417
human	BioPhi	0.872229
human	BioPhi	0.795099
human	BioPhi	0.827759
human	BioPhi	0.778558
human	BioPhi	0.886337
human	BioPhi	0.881302
human	BioPhi	0.818326
human	BioPhi	0.834093
human	BioPhi	0.895929
human	BioPhi	0.858079
human	BioPhi	0.887974
human	BioPhi	0.828371
human	BioPhi	0.864285
human	BioPhi	0.814151
human	BioPhi	0.832521
human	BioPhi	0.888274
human	BioPhi	0.894176
human	BioPhi	0.783119
human	BioPhi	0.871784
human	BioPhi	0.829426
human	BioPhi	0.799566
human	BioPhi	0.825828
human	BioPhi	0.826368
human	BioPhi	0.814259
human	BioPhi	0.883289
human	BioPhi	0.896374
human	BioPhi	0.888795
human	BioPhi	0.823855
human	BioPhi	0.802718
human	BioPhi	0.85988
human	BioPhi	0.811507
human	BioPhi	0.842789
human	BioPhi	0.816081
human	BioPhi	0.789045
human	BioPhi	0.86243
human	BioPhi	0.892059
human	BioPhi	0.838315
human	BioPhi	0.896926
human	BioPhi	0.886968
human	BioPhi	0.840034
human	BioPhi	0.839001
human	BioPhi	0.885412
human	BioPhi	0.829673
human	BioPhi	0.872702
human	BioPhi	0.862556
human	BioPhi	0.775272
human	BioPhi	0.805426
human	BioPhi	0.807505
human	BioPhi	0.884754
human	BioPhi	0.792569
human	BioPhi	0.779041
human	BioPhi	0.873656
human	BioPhi	0.877499
human	BioPhi	0.864862
human	BioPhi	0.852298
human	BioPhi	0.861816
human	BioPhi	0.868712
human	BioPhi	0.881594
human	BioPhi	0.8462
human	BioPhi	0.862487
human	BioPhi	0.834802
human	BioPhi	0.838893
human	BioPhi	0.797544
human	BioPhi	0.831297
human	BioPhi	0.853695
human	BioPhi	0.880481
human	BioPhi	0.838926
human	BioPhi	0.849812
human	BioPhi	0.880149
human	BioPhi	0.87619
human	BioPhi	0.893342
human	BioPhi	0.807928
human	BioPhi	0.831384
human	BioPhi	0.788298
human	BioPhi	0.900012
human	BioPhi	0.829349
human	BioPhi	0.862465
human	BioPhi	0.851027
human	BioPhi	0.859764
human	BioPhi	0.846986
human	BioPhi	0.879768
human	BioPhi	0.831848
human	BioPhi	0.88984
human	BioPhi	0.781728
human	BioPhi	0.793181
human	BioPhi	0.746001
human	BioPhi	0.822194
human	BioPhi	0.881497
human	BioPhi	0.76007
human	BioPhi	0.876409
human	BioPhi	0.862194
human	BioPhi	0.801179
human	BioPhi	0.88852
human	BioPhi	0.854416
human	BioPhi	0.810379
human	BioPhi	0.789898
human	BioPhi	0.860687
human	BioPhi	0.793599
human	BioPhi	0.880568
human	BioPhi	0.847055
human	BioPhi	0.833924
human	BioPhi	0.84336
human	BioPhi	0.81934
human	BioPhi	0.854562
human	BioPhi	0.872381
human	BioPhi	0.797895
human	BioPhi	0.815387
human	BioPhi	0.872304
human	BioPhi	0.81129
human	BioPhi	0.843241
human	BioPhi	0.746776
human	BioPhi	0.881276
human	BioPhi	0.850319
human	BioPhi	0.808257
human	BioPhi	0.811354
human	BioPhi	0.79926
human	BioPhi	0.889224
human	BioPhi	0.80967
human	BioPhi	0.857157
human	BioPhi	0.849843
human	BioPhi	0.878485
human	BioPhi	0.837964
human	BioPhi	0.884535
human	BioPhi	0.847013
human	BioPhi	0.81464
human	BioPhi	0.873217
human	BioPhi	0.883966
human	BioPhi	0.851265
human	BioPhi	0.874363
human	BioPhi	0.877888
human	BioPhi	0.886591
human	BioPhi	0.810793
human	BioPhi	0.783593
human	BioPhi	0.871684
human	BioPhi	0.842952
human	BioPhi	0.70833
human	BioPhi	0.822918
human	BioPhi	0.868534
human	BioPhi	0.801732
human	BioPhi	0.875685
human	BioPhi	0.810546
human	BioPhi	0.890591
human	BioPhi	0.80116
human	BioPhi	0.805437
human	BioPhi	0.785971
human	BioPhi	0.875307
human	BioPhi	0.820078
human	BioPhi	0.808195
human	BioPhi	0.833806
human	BioPhi	0.756179
human	BioPhi	0.806015
human	BioPhi	0.805984
human	BioPhi	0.871882
human	BioPhi	0.875627
human	BioPhi	0.738002
human	BioPhi	0.818123
human	BioPhi	0.80702
human	BioPhi	0.871903
human	BioPhi	0.772747
human	BioPhi	0.75354
human	BioPhi	0.698993
human	BioPhi	0.866967
human	BioPhi	0.840929
human	BioPhi	0.832933
human	BioPhi	0.891018
human	BioPhi	0.787025
human	BioPhi	0.826345
human	BioPhi	0.75481
human	BioPhi	0.810104
human	BioPhi	0.776193
human	BioPhi	0.870752
human	BioPhi	0.823718
human	BioPhi	0.863147
human	BioPhi	0.79284
human	BioPhi	0.856865
human	BioPhi	0.851662
human	BioPhi	0.818626
human	BioPhi	0.807581
human	BioPhi	0.831945
human	BioPhi	0.857709
human	BioPhi	0.876687
human	BioPhi	0.883131
human	BioPhi	0.897918
human	BioPhi	0.86249
human	BioPhi	0.808228
human	BioPhi	0.816874
human	BioPhi	0.826745
human	BioPhi	0.850733
human	BioPhi	0.810859
human	BioPhi	0.880432
human	BioPhi	0.777297
human	BioPhi	0.879986
human	BioPhi	0.886206
human	BioPhi	0.852291
human	BioPhi	0.861446
human	BioPhi	0.895802
human	BioPhi	0.888337
human	BioPhi	0.797869
human	BioPhi	0.869299
human	BioPhi	0.871029
human	BioPhi	0.865806
human	BioPhi	0.886791
human	BioPhi	0.891169
human	BioPhi	0.813593
human	BioPhi	0.787428
human	BioPhi	0.826891
human	BioPhi	0.843581
human	BioPhi	0.803526
human	BioPhi	0.809686
human	BioPhi	0.779648
human	BioPhi	0.863178
human	BioPhi	0.88408
human	BioPhi	0.833289
human	BioPhi	0.773665
human	BioPhi	0.86715
human	BioPhi	0.885488
human	BioPhi	0.837736
human	BioPhi	0.849223
human	BioPhi	0.856731
human	BioPhi	0.849539
human	BioPhi	0.84096
human	BioPhi	0.799746
human	BioPhi	0.86488
human	BioPhi	0.840723
human	BioPhi	0.833277
human	BioPhi	0.781341
human	BioPhi	0.780311
human	BioPhi	0.758133
human	BioPhi	0.778965
human	BioPhi	0.844399
human	BioPhi	0.845703
human	BioPhi	0.871768
human	BioPhi	0.862415
human	BioPhi	0.73523
human	BioPhi	0.812046
human	BioPhi	0.850076
human	BioPhi	0.778841
human	BioPhi	0.841692
human	BioPhi	0.894563
human	BioPhi	0.837252
human	BioPhi	0.805881
human	BioPhi	0.809891
human	BioPhi	0.879274
human	BioPhi	0.823558
human	BioPhi	0.888201
human	BioPhi	0.894607
human	BioPhi	0.851079
human	BioPhi	0.891042
human	BioPhi	0.863015
human	BioPhi	0.841846
human	BioPhi	0.885495
human	BioPhi	0.83093
human	BioPhi	0.898919
human	BioPhi	0.82833
human	BioPhi	0.846402
human	BioPhi	0.830163
human	BioPhi	0.889074
human	BioPhi	0.73244
human	BioPhi	0.825525
human	BioPhi	0.810518
human	BioPhi	0.866418
human	BioPhi	0.827714
human	BioPhi	0.797617
human	BioPhi	0.846795
human	BioPhi	0.823073
human	BioPhi	0.834234
human	BioPhi	0.783413
human	BioPhi	0.839987
human	BioPhi	0.879446
human	BioPhi	0.811404
human	BioPhi	0.884039
human	BioPhi	0.863847
human	BioPhi	0.873277
human	BioPhi	0.780533
human	BioPhi	0.859026
human	BioPhi	0.803067
human	BioPhi	0.81089
human	BioPhi	0.846116
human	BioPhi	0.841603
human	BioPhi	0.851877
human	BioPhi	0.839274
human	BioPhi	0.892095
human	BioPhi	0.795893
human	BioPhi	0.840716
human	BioPhi	0.900865
human	BioPhi	0.835906
human	BioPhi	0.838292
human	BioPhi	0.864074
human	BioPhi	0.784418
human	BioPhi	0.870502
human	BioPhi	0.651289
human	BioPhi	0.86556
human	BioPhi	0.89046
human	BioPhi	0.820833
human	BioPhi	0.868948
human	BioPhi	0.815476
human	BioPhi	0.871209
human	BioPhi	0.773951
human	BioPhi	0.892166
human	BioPhi	0.775279
human	BioPhi	0.885368
human	BioPhi	0.777405
human	BioPhi	0.855328
human	BioPhi	0.772769
human	BioPhi	0.88169
human	BioPhi	0.876524
human	BioPhi	0.874719
human	BioPhi	0.895374
human	BioPhi	0.858582
human	BioPhi	0.840227
human	BioPhi	0.774499
human	BioPhi	0.816387
human	BioPhi	0.873471
human	BioPhi	0.874349
human	BioPhi	0.884
human	BioPhi	0.791207
human	BioPhi	0.840414
human	BioPhi	0.888249
human	BioPhi	0.816917
human	BioPhi	0.86588
human	BioPhi	0.801509
human	BioPhi	0.874584
human	BioPhi	0.889082
human	BioPhi	0.896717
human	BioPhi	0.810148
human	BioPhi	0.824716
human	BioPhi	0.870673
human	BioPhi	0.808323
human	BioPhi	0.805095
human	BioPhi	0.799637
human	BioPhi	0.858081
human	BioPhi	0.852667
human	BioPhi	0.883807
human	BioPhi	0.832968
human	BioPhi	0.875797
human	BioPhi	0.811945
human	BioPhi	0.864533
human	BioPhi	0.803416
human	BioPhi	0.82535
human	BioPhi	0.846148
human	BioPhi	0.788684
human	BioPhi	0.863569
human	BioPhi	0.867708
human	BioPhi	0.876482
human	BioPhi	0.886736
human	BioPhi	0.851851
human	BioPhi	0.897196
human	BioPhi	0.824295
human	BioPhi	0.880982
human	BioPhi	0.875509
human	BioPhi	0.866097
human	BioPhi	0.83242
human	BioPhi	0.864661
human	BioPhi	0.86032
human	BioPhi	0.867953
human	BioPhi	0.806308
human	BioPhi	0.8715
human	BioPhi	0.81629
human	BioPhi	0.805765
human	BioPhi	0.838565
human	BioPhi	0.842068
human	BioPhi	0.772636
human	BioPhi	0.79536
human	BioPhi	0.863889
human	BioPhi	0.868813
human	BioPhi	0.834714
human	BioPhi	0.888755
human	BioPhi	0.802713
human	BioPhi	0.816743
human	BioPhi	0.858988
human	BioPhi	0.887469
human	BioPhi	0.871778
human	BioPhi	0.825009
human	BioPhi	0.898338
human	BioPhi	0.899178
human	BioPhi	0.819673
human	BioPhi	0.762767
human	BioPhi	0.781103
human	BioPhi	0.847834
human	BioPhi	0.88117
human	BioPhi	0.82068
human	BioPhi	0.869412
human	BioPhi	0.836045
human	BioPhi	0.882765
human	BioPhi	0.808306
human	BioPhi	0.764797
human	BioPhi	0.885826
human	BioPhi	0.796755
human	BioPhi	0.888499
human	BioPhi	0.809463
human	BioPhi	0.814776
human	BioPhi	0.870039
human	BioPhi	0.884603
human	BioPhi	0.845377
human	BioPhi	0.820836
human	BioPhi	0.802888
human	BioPhi	0.882031
human	BioPhi	0.860652
human	BioPhi	0.830136
human	BioPhi	0.828458
human	BioPhi	0.786875
human	BioPhi	0.780545
human	BioPhi	0.783803
human	BioPhi	0.822445
human	BioPhi	0.866313
human	BioPhi	0.862601
human	BioPhi	0.82346
human	BioPhi	0.707818
human	BioPhi	0.866709
human	BioPhi	0.877491
human	BioPhi	0.81418
human	BioPhi	0.852479
human	BioPhi	0.811543
human	BioPhi	0.792511
human	BioPhi	0.8945
human	BioPhi	0.764442
human	BioPhi	0.828707
human	BioPhi	0.868373
human	BioPhi	0.869614
human	BioPhi	0.883839
human	BioPhi	0.861711
human	BioPhi	0.883797
human	BioPhi	0.828358
human	BioPhi	0.826622
human	BioPhi	0.787066
human	BioPhi	0.80518
human	BioPhi	0.853375
human	BioPhi	0.877909
human	BioPhi	0.811816
human	BioPhi	0.88032
human	BioPhi	0.894265
human	BioPhi	0.840329
human	BioPhi	0.813827
human	BioPhi	0.825207
human	BioPhi	0.824954
human	BioPhi	0.861483
human	BioPhi	0.891777
human	BioPhi	0.874818
human	BioPhi	0.843651
human	BioPhi	0.88746
human	BioPhi	0.805093
human	BioPhi	0.840087
human	BioPhi	0.777609
human	BioPhi	0.831009
human	BioPhi	0.867933
human	BioPhi	0.874791
human	BioPhi	0.814145
human	BioPhi	0.759659
human	BioPhi	0.858838
human	BioPhi	0.795526
human	BioPhi	0.827415
human	BioPhi	0.87709
human	BioPhi	0.846957
human	BioPhi	0.838224
human	BioPhi	0.871649
human	BioPhi	0.890842
human	BioPhi	0.849197
human	BioPhi	0.818492
human	BioPhi	0.833991
human	BioPhi	0.87975
human	BioPhi	0.88109
human	BioPhi	0.874792
human	BioPhi	0.796163
human	BioPhi	0.826706
human	BioPhi	0.899083
human	BioPhi	0.884981
human	BioPhi	0.81236
human	BioPhi	0.804637
human	BioPhi	0.780033
human	BioPhi	0.790372
human	BioPhi	0.832021
human	BioPhi	0.796657
human	BioPhi	0.87815
human	BioPhi	0.886205
human	BioPhi	0.885301
human	BioPhi	0.848016
human	BioPhi	0.764144
human	BioPhi	0.825878
human	BioPhi	0.898774
human	BioPhi	0.864254
human	BioPhi	0.844417
human	BioPhi	0.867074
human	BioPhi	0.877501
human	BioPhi	0.85231
human	BioPhi	0.798802
human	BioPhi	0.812878
human	BioPhi	0.835743
human	BioPhi	0.877527
human	BioPhi	0.877808
human	BioPhi	0.817307
human	BioPhi	0.794564
human	BioPhi	0.789546
human	BioPhi	0.852757
human	BioPhi	0.875672
human	BioPhi	0.870946
human	BioPhi	0.860514
human	BioPhi	0.841335
human	BioPhi	0.738302
human	BioPhi	0.871096
human	BioPhi	0.888144
human	BioPhi	0.844126
human	BioPhi	0.884053
human	BioPhi	0.834646
human	BioPhi	0.833441
human	BioPhi	0.816775
human	BioPhi	0.874041
human	BioPhi	0.762215
human	BioPhi	0.873043
human	BioPhi	0.793664
human	BioPhi	0.873566
human	BioPhi	0.879447
human	BioPhi	0.790884
human	BioPhi	0.819106
human	BioPhi	0.901331
human	BioPhi	0.874939
human	BioPhi	0.860534
human	BioPhi	0.764014
human	BioPhi	0.80416
human	BioPhi	0.821462
human	BioPhi	0.822013
human	BioPhi	0.866352
human	BioPhi	0.801373
human	BioPhi	0.747207
human	BioPhi	0.880618
human	BioPhi	0.772481
human	BioPhi	0.809675
human	BioPhi	0.878294
human	BioPhi	0.824012
human	BioPhi	0.882994
human	BioPhi	0.867109
human	BioPhi	0.836321
human	BioPhi	0.852962
human	BioPhi	0.806235
human	BioPhi	0.810291
human	BioPhi	0.882415
human	BioPhi	0.836256
human	BioPhi	0.782666
human	BioPhi	0.778244
human	BioPhi	0.742416
human	BioPhi	0.879771
human	BioPhi	0.801177
human	BioPhi	0.792367
human	BioPhi	0.892879
human	BioPhi	0.882477
human	BioPhi	0.786928
human	BioPhi	0.883172
human	BioPhi	0.877057
human	BioPhi	0.894559
human	BioPhi	0.858137
human	BioPhi	0.860686
human	BioPhi	0.880214
human	BioPhi	0.779619
human	BioPhi	0.879892
human	BioPhi	0.845358
human	BioPhi	0.877063
human	BioPhi	0.778414
human	BioPhi	0.830141
human	BioPhi	0.875099
human	BioPhi	0.875167
human	BioPhi	0.786958
human	BioPhi	0.878589
human	BioPhi	0.841577
human	BioPhi	0.882934
human	BioPhi	0.8166
human	BioPhi	0.782973
human	BioPhi	0.8779
human	BioPhi	0.882853
human	BioPhi	0.876279
human	BioPhi	0.894396
human	BioPhi	0.875269
human	BioPhi	0.79885
human	BioPhi	0.865429
human	BioPhi	0.862363
human	BioPhi	0.832219
human	BioPhi	0.807379
human	BioPhi	0.874921
human	BioPhi	0.877764
human	BioPhi	0.801051
human	BioPhi	0.884503
human	BioPhi	0.88226
human	BioPhi	0.878158
human	BioPhi	0.894936
human	BioPhi	0.845483
human	BioPhi	0.881244
human	BioPhi	0.777198
human	BioPhi	0.859593
human	BioPhi	0.807951
human	BioPhi	0.867813
human	BioPhi	0.822472
human	BioPhi	0.808178
human	BioPhi	0.86871
human	BioPhi	0.774922
human	BioPhi	0.745875
human	BioPhi	0.889943
human	BioPhi	0.803202
human	BioPhi	0.863734
human	BioPhi	0.820263
human	BioPhi	0.883065
human	BioPhi	0.860432
human	BioPhi	0.876451
human	BioPhi	0.800254
human	BioPhi	0.843151
human	BioPhi	0.870621
human	BioPhi	0.886749
human	BioPhi	0.866293
human	BioPhi	0.812139
human	BioPhi	0.861695
human	BioPhi	0.849393
human	BioPhi	0.794884
human	BioPhi	0.799807
human	BioPhi	0.827775
human	BioPhi	0.885937
human	BioPhi	0.861406
human	BioPhi	0.864868
human	BioPhi	0.779029
human	BioPhi	0.827524
human	BioPhi	0.876176
human	BioPhi	0.769616
human	BioPhi	0.833725
human	BioPhi	0.898594
human	BioPhi	0.744185
human	BioPhi	0.775883
human	BioPhi	0.88996
human	BioPhi	0.87625
human	BioPhi	0.800758
human	BioPhi	0.816278
human	BioPhi	0.841904
human	BioPhi	0.808205
human	BioPhi	0.787872
human	BioPhi	0.839099
human	BioPhi	0.883104
human	BioPhi	0.839967
human	BioPhi	0.838971
human	BioPhi	0.835788
human	BioPhi	0.88281
human	BioPhi	0.851879
human	BioPhi	0.891266
human	BioPhi	0.780621
human	BioPhi	0.882184
human	BioPhi	0.903962
human	BioPhi	0.831189
human	BioPhi	0.806141
human	BioPhi	0.825441
human	BioPhi	0.882251
human	BioPhi	0.875444
human	BioPhi	0.808885
human	BioPhi	0.878324
human	BioPhi	0.866046
human	BioPhi	0.848535
human	BioPhi	0.866184
human	BioPhi	0.815859
human	BioPhi	0.806758
human	BioPhi	0.882419
human	BioPhi	0.84419
human	BioPhi	0.831647
human	BioPhi	0.827813
human	BioPhi	0.823146
human	BioPhi	0.777875
human	BioPhi	0.851766
human	BioPhi	0.82303
human	BioPhi	0.887224
human	BioPhi	0.864237
human	BioPhi	0.870407
human	BioPhi	0.847221
human	BioPhi	0.890299
human	BioPhi	0.763361
human	BioPhi	0.881327
human	BioPhi	0.829738
human	BioPhi	0.832444
human	BioPhi	0.783879
human	BioPhi	0.896627
human	BioPhi	0.87951
human	BioPhi	0.81423
human	BioPhi	0.745211
human	BioPhi	0.801162
human	BioPhi	0.842452
human	BioPhi	0.896133
human	BioPhi	0.884814
human	BioPhi	0.891689
human	BioPhi	0.819141
human	BioPhi	0.863804
human	BioPhi	0.827062
human	BioPhi	0.893664
human	BioPhi	0.766184
human	BioPhi	0.888668
human	BioPhi	0.872432
human	BioPhi	0.78733
human	BioPhi	0.865107
human	BioPhi	0.799641
human	BioPhi	0.814735
human	BioPhi	0.830806
human	BioPhi	0.797781
human	BioPhi	0.854016
human	BioPhi	0.839911
human	BioPhi	0.817487
human	BioPhi	0.859324
human	BioPhi	0.811119
human	BioPhi	0.846477
human	BioPhi	0.839216
human	BioPhi	0.819414
human	BioPhi	0.854625
human	BioPhi	0.799357
human	BioPhi	0.817498
human	BioPhi	0.828006
human	BioPhi	0.808091
human	BioPhi	0.819693
human	BioPhi	0.837897
human	BioPhi	0.855406
human	BioPhi	0.876367
human	BioPhi	0.82025
human	BioPhi	0.880325
human	BioPhi	0.821534
human	BioPhi	0.884572
human	BioPhi	0.802412
human	BioPhi	0.820037
human	BioPhi	0.90003
human	BioPhi	0.861682
human	BioPhi	0.838489
human	BioPhi	0.81252
human	BioPhi	0.874882
human	BioPhi	0.88372
human	BioPhi	0.877272
human	BioPhi	0.842383
human	BioPhi	0.831045
human	BioPhi	0.880815
human	BioPhi	0.781182
human	BioPhi	0.853144
human	BioPhi	0.733377
human	BioPhi	0.890129
human	BioPhi	0.854904
human	BioPhi	0.779022
human	BioPhi	0.778253
human	BioPhi	0.864361
human	BioPhi	0.889596
human	BioPhi	0.79712
human	BioPhi	0.788644
human	BioPhi	0.887134
human	BioPhi	0.835988
human	BioPhi	0.800771
human	BioPhi	0.859184
human	BioPhi	0.806424
human	BioPhi	0.811482
human	BioPhi	0.830902
human	BioPhi	0.83041
human	BioPhi	0.86408
human	BioPhi	0.82965
human	BioPhi	0.809941
human	BioPhi	0.862262
human	BioPhi	0.860538
human	BioPhi	0.82053
human	BioPhi	0.882331
human	BioPhi	0.798831
human	BioPhi	0.847473
human	BioPhi	0.823256
human	BioPhi	0.887649
human	BioPhi	0.751843
human	BioPhi	0.890511
human	BioPhi	0.808134
human	BioPhi	0.873364
human	BioPhi	0.876892
human	BioPhi	0.807105
human	BioPhi	0.877389
human	BioPhi	0.810564
human	BioPhi	0.867731
human	BioPhi	0.844612
human	BioPhi	0.830201
human	BioPhi	0.802756
human	BioPhi	0.824334
human	BioPhi	0.876268
human	BioPhi	0.879886
human	BioPhi	0.862739
human	BioPhi	0.866047
human	BioPhi	0.774007
human	BioPhi	0.867475
human	BioPhi	0.85753
human	BioPhi	0.878418
human	BioPhi	0.848351
human	BioPhi	0.834024
human	BioPhi	0.791982
human	BioPhi	0.87295
human	BioPhi	0.822416
human	BioPhi	0.900071
human	BioPhi	0.842364
human	BioPhi	0.838534
human	BioPhi	0.889333
human	BioPhi	0.860509
human	BioPhi	0.862193
human	BioPhi	0.896976
human	BioPhi	0.881259
human	BioPhi	0.865137
human	BioPhi	0.826865
human	BioPhi	0.874554
human	BioPhi	0.8305
human	BioPhi	0.886986
human	BioPhi	0.724222
human	BioPhi	0.903249
human	BioPhi	0.704219
human	BioPhi	0.787195
human	BioPhi	0.868901
human	BioPhi	0.796522
human	BioPhi	0.879396
human	BioPhi	0.839247
human	BioPhi	0.790956
human	BioPhi	0.880378
human	BioPhi	0.846941
human	BioPhi	0.664922
human	BioPhi	0.857408
human	BioPhi	0.885747
human	BioPhi	0.766703
human	BioPhi	0.832311
human	BioPhi	0.87792
human	BioPhi	0.901485
human	BioPhi	0.86874
human	BioPhi	0.796295
human	BioPhi	0.827512
human	BioPhi	0.696155
human	BioPhi	0.86103
human	BioPhi	0.806715
human	BioPhi	0.820757
human	BioPhi	0.787219
human	BioPhi	0.781221
human	BioPhi	0.899025
human	BioPhi	0.878044
human	BioPhi	0.805979
human	BioPhi	0.894427
human	BioPhi	0.876443
human	BioPhi	0.749301
human	BioPhi	0.884308
human	BioPhi	0.851696
human	BioPhi	0.824047
human	BioPhi	0.870142
human	BioPhi	0.876009
human	BioPhi	0.878256
human	BioPhi	0.84755
human	BioPhi	0.721383
human	BioPhi	0.883359
human	BioPhi	0.787092
human	BioPhi	0.831817
human	BioPhi	0.832113
human	BioPhi	0.885547
human	BioPhi	0.833209
human	BioPhi	0.877735
human	BioPhi	0.894715
human	BioPhi	0.804859
human	BioPhi	0.842032
human	BioPhi	0.800952
human	BioPhi	0.832078
human	BioPhi	0.796001
human	BioPhi	0.80001
human	BioPhi	0.870999
human	BioPhi	0.787608
human	BioPhi	0.744989
human	BioPhi	0.895034
human	BioPhi	0.848196
human	BioPhi	0.796652
human	BioPhi	0.817276
human	BioPhi	0.87337
human	BioPhi	0.795811
human	BioPhi	0.814236
human	BioPhi	0.852333
human	BioPhi	0.865229
human	BioPhi	0.845229
human	BioPhi	0.866654
human	BioPhi	0.868764
human	BioPhi	0.868899
human	BioPhi	0.839379
human	BioPhi	0.903587
human	BioPhi	0.760702
human	BioPhi	0.833906
human	BioPhi	0.80944
human	BioPhi	0.860266
human	BioPhi	0.88008
human	BioPhi	0.843965
human	BioPhi	0.889491
human	BioPhi	0.861882
human	BioPhi	0.813061
human	BioPhi	0.881851
human	BioPhi	0.875584
human	BioPhi	0.843325
human	BioPhi	0.812931
human	BioPhi	0.870912
human	BioPhi	0.804879
human	BioPhi	0.830452
human	BioPhi	0.814579
human	BioPhi	0.820154
human	BioPhi	0.844076
human	BioPhi	0.868659
human	BioPhi	0.817621
human	BioPhi	0.809439
human	BioPhi	0.83117
human	BioPhi	0.876392
human	BioPhi	0.884384
human	BioPhi	0.875613
human	BioPhi	0.818469
human	BioPhi	0.820611
human	BioPhi	0.864355
human	BioPhi	0.873046
human	BioPhi	0.815671
human	BioPhi	0.827499
human	BioPhi	0.879981
human	BioPhi	0.851734
human	BioPhi	0.819181
human	BioPhi	0.88142
human	BioPhi	0.86981
human	BioPhi	0.872964
human	BioPhi	0.797268
human	BioPhi	0.863879
human	BioPhi	0.880741
human	BioPhi	0.888707
human	BioPhi	0.844644
human	BioPhi	0.862859
human	BioPhi	0.822598
human	BioPhi	0.760602
human	BioPhi	0.880554
human	BioPhi	0.796166
human	BioPhi	0.860186
human	BioPhi	0.846558
human	BioPhi	0.79013
human	BioPhi	0.888084
human	BioPhi	0.793898
human	BioPhi	0.877963
human	BioPhi	0.892617
human	BioPhi	0.87447
human	BioPhi	0.819363
human	BioPhi	0.802403
human	BioPhi	0.807125
human	BioPhi	0.893177
human	BioPhi	0.857731
human	BioPhi	0.523854
human	BioPhi	0.847363
human	BioPhi	0.847247
human	BioPhi	0.831963
human	BioPhi	0.889918
human	BioPhi	0.844915
human	BioPhi	0.887022
human	BioPhi	0.879908
human	BioPhi	0.892118
human	BioPhi	0.858672
human	BioPhi	0.789973
human	BioPhi	0.827646
human	BioPhi	0.844781
human	BioPhi	0.850565
human	BioPhi	0.783946
human	BioPhi	0.852748
human	BioPhi	0.881432
human	BioPhi	0.831788
human	BioPhi	0.795741
human	BioPhi	0.839304
human	BioPhi	0.820656
human	BioPhi	0.89283
human	BioPhi	0.841263
human	BioPhi	0.807269
human	BioPhi	0.886542
human	BioPhi	0.805576
human	BioPhi	0.870644
human	BioPhi	0.888933
human	BioPhi	0.802431
human	BioPhi	0.811289
human	BioPhi	0.750943
human	BioPhi	0.877718
human	BioPhi	0.842261
human	BioPhi	0.89107
human	BioPhi	0.815955
human	BioPhi	0.727813
human	BioPhi	0.878987
human	BioPhi	0.873928
human	BioPhi	0.889171
human	BioPhi	0.879536
human	BioPhi	0.893195
human	BioPhi	0.901992
human	BioPhi	0.861243
human	BioPhi	0.867575
human	BioPhi	0.819868
human	BioPhi	0.886447
human	BioPhi	0.828367
human	BioPhi	0.799015
human	BioPhi	0.871237
human	BioPhi	0.881316
human	BioPhi	0.86381
human	BioPhi	0.789328
human	BioPhi	0.878211
human	BioPhi	0.897607
human	BioPhi	0.85115
human	BioPhi	0.838011
human	BioPhi	0.852483
human	BioPhi	0.797868
human	BioPhi	0.849959
human	BioPhi	0.803304
human	BioPhi	0.894947
human	BioPhi	0.823022
human	BioPhi	0.870093
human	BioPhi	0.889711
human	BioPhi	0.820964
human	BioPhi	0.833033
human	BioPhi	0.80164
human	BioPhi	0.864752
human	BioPhi	0.888367
human	BioPhi	0.781306
human	BioPhi	0.812479
human	BioPhi	0.800264
human	BioPhi	0.869348
human	BioPhi	0.892227
human	BioPhi	0.858006
human	BioPhi	0.799804
human	BioPhi	0.875006
human	BioPhi	0.898471
human	BioPhi	0.823695
human	BioPhi	0.82833
human	BioPhi	0.742339
human	BioPhi	0.75651
human	BioPhi	0.821865
human	BioPhi	0.806448
human	BioPhi	0.89294
human	BioPhi	0.808606
human	BioPhi	0.805851
human	BioPhi	0.792266
human	BioPhi	0.78711
human	BioPhi	0.806543
human	BioPhi	0.872463
human	BioPhi	0.814501
human	BioPhi	0.876932
human	BioPhi	0.887772
human	BioPhi	0.807964
human	BioPhi	0.877701
human	BioPhi	0.806449
human	BioPhi	0.768719
human	BioPhi	0.880141
human	BioPhi	0.841427
human	BioPhi	0.85289
human	BioPhi	0.822387
human	BioPhi	0.861043
human	BioPhi	0.862542
human	BioPhi	0.852427
human	BioPhi	0.881057
human	BioPhi	0.886057
human	BioPhi	0.864362
human	BioPhi	0.845225
human	BioPhi	0.878038
human	BioPhi	0.783664
human	BioPhi	0.779615
human	BioPhi	0.895467
human	BioPhi	0.890695
human	BioPhi	0.703752
human	BioPhi	0.851733
human	BioPhi	0.871037
human	BioPhi	0.855404
human	BioPhi	0.879199
human	BioPhi	0.880477
human	BioPhi	0.868854
human	BioPhi	0.858988
human	BioPhi	0.872447
human	BioPhi	0.786044
human	BioPhi	0.865816
human	BioPhi	0.863638
human	BioPhi	0.774787
human	BioPhi	0.874562
human	BioPhi	0.881435
human	BioPhi	0.821548
human	BioPhi	0.849349
human	BioPhi	0.810356
human	BioPhi	0.899013
human	BioPhi	0.828342
human	BioPhi	0.879833
human	BioPhi	0.782759
human	BioPhi	0.823537
human	BioPhi	0.839948
human	BioPhi	0.89899
human	BioPhi	0.807621
human	BioPhi	0.853069
human	BioPhi	0.820018
human	BioPhi	0.8229
human	BioPhi	0.811318
human	BioPhi	0.889477
human	BioPhi	0.816309
human	BioPhi	0.775277
human	BioPhi	0.814393
human	BioPhi	0.851445
human	BioPhi	0.821228
human	BioPhi	0.883009
human	BioPhi	0.795116
human	BioPhi	0.873022
human	BioPhi	0.883233
human	BioPhi	0.814222
human	BioPhi	0.81778
human	BioPhi	0.892663
human	BioPhi	0.788539
human	BioPhi	0.809016
human	BioPhi	0.787456
human	BioPhi	0.897176
human	BioPhi	0.844578
human	BioPhi	0.771969
human	BioPhi	0.814839
human	BioPhi	0.83116
human	BioPhi	0.867842
human	BioPhi	0.843995
human	BioPhi	0.891486
human	BioPhi	0.88038
human	BioPhi	0.857451
human	BioPhi	0.891988
human	BioPhi	0.849648
human	BioPhi	0.889941
human	BioPhi	0.821131
human	BioPhi	0.830842
human	BioPhi	0.833981
human	BioPhi	0.808331
human	BioPhi	0.865656
human	BioPhi	0.894899
human	BioPhi	0.849805
human	BioPhi	0.842062
human	BioPhi	0.788695
human	BioPhi	0.89075
human	BioPhi	0.830105
human	BioPhi	0.885024
human	BioPhi	0.777854
human	BioPhi	0.757538
human	BioPhi	0.851399
human	BioPhi	0.868885
human	BioPhi	0.843365
human	BioPhi	0.89595
human	BioPhi	0.839182
human	BioPhi	0.852528
human	BioPhi	0.818184
human	BioPhi	0.866303
human	BioPhi	0.839363
human	BioPhi	0.810539
human	BioPhi	0.849521
human	BioPhi	0.819614
human	BioPhi	0.892996
human	BioPhi	0.808486
human	BioPhi	0.860349
human	BioPhi	0.869457
human	BioPhi	0.830418
human	BioPhi	0.871137
human	BioPhi	0.887124
human	BioPhi	0.854827
human	BioPhi	0.882263
human	BioPhi	0.752664
human	BioPhi	0.771598
human	BioPhi	0.810599
human	BioPhi	0.82396
human	BioPhi	0.797726
human	BioPhi	0.874399
human	BioPhi	0.863811
human	BioPhi	0.833399
human	BioPhi	0.861587
human	BioPhi	0.88027
human	BioPhi	0.871283
human	BioPhi	0.845733
human	BioPhi	0.885923
human	BioPhi	0.809949
human	BioPhi	0.896328
human	BioPhi	0.85991
human	BioPhi	0.794489
human	BioPhi	0.874571
human	BioPhi	0.879149
human	BioPhi	0.831721
human	BioPhi	0.841527
human	BioPhi	0.805839
human	BioPhi	0.895984
human	BioPhi	0.776253
human	BioPhi	0.804713
human	BioPhi	0.86823
human	BioPhi	0.792326
human	BioPhi	0.851757
human	BioPhi	0.882541
human	BioPhi	0.871887
human	BioPhi	0.826166
human	BioPhi	0.845028
human	BioPhi	0.871805
human	BioPhi	0.844718
human	BioPhi	0.824078
human	BioPhi	0.876896
human	BioPhi	0.812802
human	BioPhi	0.812504
human	BioPhi	0.873284
human	BioPhi	0.872339
human	BioPhi	0.77944
human	BioPhi	0.876931
human	BioPhi	0.896039
human	BioPhi	0.878357
human	BioPhi	0.869722
human	BioPhi	0.799466
human	BioPhi	0.810967
human	BioPhi	0.871359
human	BioPhi	0.873242
human	BioPhi	0.874887
human	BioPhi	0.813544
human	BioPhi	0.858833
human	BioPhi	0.761684
human	BioPhi	0.853028
human	BioPhi	0.836895
human	BioPhi	0.81648
human	BioPhi	0.79735
human	BioPhi	0.808642
human	BioPhi	0.85346
human	BioPhi	0.773012
human	BioPhi	0.840214
human	BioPhi	0.879614
human	BioPhi	0.896571
human	BioPhi	0.792831
human	BioPhi	0.856194
human	BioPhi	0.795721
human	BioPhi	0.816825
human	BioPhi	0.79688
human	BioPhi	0.836468
human	BioPhi	0.823861
human	BioPhi	0.877568
human	BioPhi	0.884158
human	BioPhi	0.864758
human	BioPhi	0.87708
human	BioPhi	0.88694
human	BioPhi	0.879335
human	BioPhi	0.890153
human	BioPhi	0.834384
human	BioPhi	0.888852
human	BioPhi	0.804364
human	BioPhi	0.874248
human	BioPhi	0.888057
human	BioPhi	0.750815
human	BioPhi	0.886219
human	BioPhi	0.884116
human	BioPhi	0.851673
human	BioPhi	0.802862
human	BioPhi	0.895686
human	BioPhi	0.824896
human	BioPhi	0.846039
human	BioPhi	0.84385
human	BioPhi	0.875584
human	BioPhi	0.890008
human	BioPhi	0.85835
human	BioPhi	0.878416
human	BioPhi	0.821696
human	BioPhi	0.891877
human	BioPhi	0.843358
human	BioPhi	0.760511
human	BioPhi	0.888657
human	BioPhi	0.827331
human	BioPhi	0.858637
human	BioPhi	0.870976
human	BioPhi	0.895568
human	BioPhi	0.823224
human	BioPhi	0.885709
human	BioPhi	0.893948
human	BioPhi	0.893004
human	BioPhi	0.822493
human	BioPhi	0.848251
human	BioPhi	0.807643
human	BioPhi	0.777421
human	BioPhi	0.862566
human	BioPhi	0.874293
human	BioPhi	0.88513
human	BioPhi	0.856979
human	BioPhi	0.888474
human	BioPhi	0.89362
human	BioPhi	0.864268
human	BioPhi	0.860689
human	BioPhi	0.843325
human	BioPhi	0.849762
human	BioPhi	0.895473
human	BioPhi	0.877426
human	BioPhi	0.796777
human	BioPhi	0.851952
human	BioPhi	0.778519
human	BioPhi	0.886059
human	BioPhi	0.884788
human	BioPhi	0.80981
human	BioPhi	0.823628
human	BioPhi	0.818479
human	BioPhi	0.8862
human	BioPhi	0.846495
human	BioPhi	0.812076
human	BioPhi	0.831691
human	BioPhi	0.835204
human	BioPhi	0.89555
human	BioPhi	0.805202
human	BioPhi	0.885522
human	BioPhi	0.883782
human	BioPhi	0.846329
human	BioPhi	0.859138
human	BioPhi	0.769111
human	BioPhi	0.774236
human	BioPhi	0.815717
human	BioPhi	0.848541
human	BioPhi	0.762537
human	BioPhi	0.788355
human	BioPhi	0.86535
human	BioPhi	0.851501
human	BioPhi	0.876958
human	BioPhi	0.832747
human	BioPhi	0.872678
human	BioPhi	0.859842
human	BioPhi	0.798275
human	BioPhi	0.871247
human	BioPhi	0.852679
human	BioPhi	0.816738
human	BioPhi	0.793433
human	BioPhi	0.81328
human	BioPhi	0.895691
human	BioPhi	0.819822
human	BioPhi	0.824865
human	BioPhi	0.837244
human	BioPhi	0.881932
human	BioPhi	0.848814
human	BioPhi	0.814713
human	BioPhi	0.796697
human	BioPhi	0.853201
human	BioPhi	0.865224
human	BioPhi	0.830014
human	BioPhi	0.862722
human	BioPhi	0.88571
human	BioPhi	0.871556
human	BioPhi	0.787887
human	BioPhi	0.805516
human	BioPhi	0.805232
human	BioPhi	0.825408
human	BioPhi	0.809807
human	BioPhi	0.841798
human	BioPhi	0.78056
human	BioPhi	0.790912
human	BioPhi	0.831788
human	BioPhi	0.880124
human	BioPhi	0.74743
human	BioPhi	0.889695
human	BioPhi	0.833476
human	BioPhi	0.831915
human	BioPhi	0.879882
human	BioPhi	0.825521
human	BioPhi	0.805347
human	BioPhi	0.841007
human	BioPhi	0.792286
human	BioPhi	0.875287
human	BioPhi	0.821361
human	BioPhi	0.861416
human	BioPhi	0.74278
human	BioPhi	0.737995
human	BioPhi	0.86985
human	BioPhi	0.878015
human	BioPhi	0.891305
human	BioPhi	0.798234
human	BioPhi	0.888905
human	BioPhi	0.834654
human	BioPhi	0.842621
human	BioPhi	0.868896
human	BioPhi	0.821777
human	BioPhi	0.879278
human	BioPhi	0.801456
human	BioPhi	0.881564
human	BioPhi	0.859546
human	BioPhi	0.861998
human	BioPhi	0.784834
human	BioPhi	0.881923
human	BioPhi	0.740543
human	BioPhi	0.858984
human	BioPhi	0.856641
human	BioPhi	0.791887
human	BioPhi	0.899
human	BioPhi	0.788513
human	BioPhi	0.859537
human	BioPhi	0.881283
human	BioPhi	0.859244
human	BioPhi	0.838551
human	BioPhi	0.814451
human	BioPhi	0.823787
human	BioPhi	0.856784
human	BioPhi	0.824952
human	BioPhi	0.760516
human	BioPhi	0.887622
human	BioPhi	0.853913
human	BioPhi	0.902814
human	BioPhi	0.887332
human	BioPhi	0.867006
human	BioPhi	0.880034
human	BioPhi	0.805703
human	BioPhi	0.809256
human	BioPhi	0.891372
human	BioPhi	0.826473
human	BioPhi	0.891138
human	BioPhi	0.89391
human	BioPhi	0.879098
human	BioPhi	0.866293
human	BioPhi	0.844523
human	BioPhi	0.884232
human	BioPhi	0.806051
human	BioPhi	0.894103
human	BioPhi	0.868955
human	BioPhi	0.878525
human	BioPhi	0.776454
human	BioPhi	0.863789
human	BioPhi	0.874931
human	BioPhi	0.885909
human	BioPhi	0.809247
human	BioPhi	0.87621
human	BioPhi	0.85016
human	BioPhi	0.775621
human	BioPhi	0.8782
human	BioPhi	0.833682
human	BioPhi	0.8625
human	BioPhi	0.858732
human	BioPhi	0.878231
human	BioPhi	0.856703
human	BioPhi	0.842225
human	BioPhi	0.86441
human	BioPhi	0.870392
human	BioPhi	0.785438
human	BioPhi	0.876522
human	BioPhi	0.846415
human	BioPhi	0.810371
human	BioPhi	0.814516
human	BioPhi	0.782546
human	BioPhi	0.799705
human	BioPhi	0.884954
human	BioPhi	0.833021
human	BioPhi	0.892128
human	BioPhi	0.822501
human	BioPhi	0.738844
human	BioPhi	0.858143
human	BioPhi	0.880453
human	BioPhi	0.835212
human	BioPhi	0.809118
human	BioPhi	0.847729
human	BioPhi	0.779534
human	BioPhi	0.748714
human	BioPhi	0.863043
human	BioPhi	0.828086
human	BioPhi	0.881226
human	BioPhi	0.85602
human	BioPhi	0.824419
human	BioPhi	0.851932
human	BioPhi	0.889239
human	BioPhi	0.866768
human	BioPhi	0.808484
human	BioPhi	0.888204
human	BioPhi	0.788878
human	BioPhi	0.883018
human	BioPhi	0.870443
human	BioPhi	0.881029
human	BioPhi	0.834178
human	BioPhi	0.822266
human	BioPhi	0.864194
human	BioPhi	0.823367
human	BioPhi	0.879174
human	BioPhi	0.848115
human	BioPhi	0.879801
human	BioPhi	0.781653
human	BioPhi	0.833063
human	BioPhi	0.880458
human	BioPhi	0.871169
human	BioPhi	0.86946
human	BioPhi	0.8728
human	BioPhi	0.868969
human	BioPhi	0.89034
human	BioPhi	0.812208
human	BioPhi	0.825422
human	BioPhi	0.826388
human	BioPhi	0.879139
human	BioPhi	0.777076
human	BioPhi	0.797267
human	BioPhi	0.8715
human	BioPhi	0.881138
human	BioPhi	0.83033
human	BioPhi	0.820733
human	BioPhi	0.892739
human	BioPhi	0.857589
human	BioPhi	0.892999
human	BioPhi	0.855788
human	BioPhi	0.893157
human	BioPhi	0.87608
human	BioPhi	0.781546
human	BioPhi	0.793264
human	BioPhi	0.857197
human	BioPhi	0.856919
human	BioPhi	0.866234
human	BioPhi	0.83443
human	BioPhi	0.851261
human	BioPhi	0.842484
human	BioPhi	0.876153
human	BioPhi	0.878526
human	BioPhi	0.881941
human	BioPhi	0.887419
human	BioPhi	0.881909
human	BioPhi	0.885171
human	BioPhi	0.787711
human	BioPhi	0.884169
human	BioPhi	0.877658
human	BioPhi	0.855699
human	BioPhi	0.764078
human	BioPhi	0.815481
human	BioPhi	0.821587
human	BioPhi	0.817601
human	BioPhi	0.852841
human	BioPhi	0.867691
human	BioPhi	0.828107
human	BioPhi	0.834721
human	BioPhi	0.870489
human	BioPhi	0.827997
human	BioPhi	0.890691
human	BioPhi	0.8929
human	BioPhi	0.861844
human	BioPhi	0.89108
human	BioPhi	0.859653
human	BioPhi	0.879815
human	BioPhi	0.806466
human	BioPhi	0.797082
human	BioPhi	0.792085
human	BioPhi	0.754215
human	BioPhi	0.85339
human	BioPhi	0.858246
human	BioPhi	0.853248
human	BioPhi	0.761837
human	BioPhi	0.884987
human	BioPhi	0.83191
human	BioPhi	0.799489
human	BioPhi	0.881674
human	BioPhi	0.798421
human	BioPhi	0.871961
human	BioPhi	0.870495
human	BioPhi	0.86679
human	BioPhi	0.875448
human	BioPhi	0.882365
human	BioPhi	0.878295
human	BioPhi	0.8779
human	BioPhi	0.889957
human	BioPhi	0.862129
human	BioPhi	0.811999
human	BioPhi	0.775662
human	BioPhi	0.878118
human	BioPhi	0.837358
human	BioPhi	0.832868
human	BioPhi	0.882619
human	BioPhi	0.824277
human	BioPhi	0.817781
human	BioPhi	0.741988
human	BioPhi	0.875166
human	BioPhi	0.864592
human	BioPhi	0.872898
human	BioPhi	0.824183
human	BioPhi	0.877001
human	BioPhi	0.884581
human	BioPhi	0.888423
human	BioPhi	0.881693
human	BioPhi	0.708145
human	BioPhi	0.789559
human	BioPhi	0.858152
human	BioPhi	0.86732
human	BioPhi	0.856491
human	BioPhi	0.815517
human	BioPhi	0.876699
human	BioPhi	0.878572
human	BioPhi	0.884539
human	BioPhi	0.771279
human	BioPhi	0.822313
human	BioPhi	0.891526
human	BioPhi	0.789153
human	BioPhi	0.88061
human	BioPhi	0.891462
human	BioPhi	0.834373
human	BioPhi	0.885374
human	BioPhi	0.824322
human	BioPhi	0.841158
human	BioPhi	0.789176
human	BioPhi	0.800618
human	BioPhi	0.875325
human	BioPhi	0.862125
human	BioPhi	0.762967
human	BioPhi	0.891126
human	BioPhi	0.800244
human	BioPhi	0.771194
human	BioPhi	0.882776
human	BioPhi	0.861311
human	BioPhi	0.806511
human	BioPhi	0.832354
human	BioPhi	0.829172
human	BioPhi	0.883572
human	BioPhi	0.869234
human	BioPhi	0.850032
human	BioPhi	0.875628
human	BioPhi	0.883729
human	BioPhi	0.83877
human	BioPhi	0.865089
human	BioPhi	0.831981
human	BioPhi	0.870588
human	BioPhi	0.866813
human	BioPhi	0.849395
human	BioPhi	0.827696
human	BioPhi	0.788068
human	BioPhi	0.863801
human	BioPhi	0.882734
human	BioPhi	0.891003
human	BioPhi	0.819055
human	BioPhi	0.777838
human	BioPhi	0.849663
human	BioPhi	0.878639
human	BioPhi	0.893443
human	BioPhi	0.822896
human	BioPhi	0.794776
human	BioPhi	0.895707
human	BioPhi	0.860493
human	BioPhi	0.811132
human	BioPhi	0.870587
human	BioPhi	0.833028
human	BioPhi	0.858184
human	BioPhi	0.87923
human	BioPhi	0.767222
human	BioPhi	0.8478
human	BioPhi	0.854204
human	BioPhi	0.870155
human	BioPhi	0.863369
human	BioPhi	0.833628
human	BioPhi	0.820401
human	BioPhi	0.883835
human	BioPhi	0.770124
human	BioPhi	0.878621
human	BioPhi	0.868422
human	BioPhi	0.830973
human	BioPhi	0.812036
human	BioPhi	0.766062
human	BioPhi	0.821972
human	BioPhi	0.82061
human	BioPhi	0.836798
human	BioPhi	0.890894
human	BioPhi	0.791089
human	BioPhi	0.851048
human	BioPhi	0.887731
human	BioPhi	0.835234
human	BioPhi	0.854063
human	BioPhi	0.885147
human	BioPhi	0.816879
human	BioPhi	0.882153
human	BioPhi	0.865201
human	BioPhi	0.776232
human	BioPhi	0.875469
human	BioPhi	0.779952
human	BioPhi	0.818884
human	BioPhi	0.876934
human	BioPhi	0.856195
human	BioPhi	0.872118
human	BioPhi	0.826152
human	BioPhi	0.860811
human	BioPhi	0.774786
human	BioPhi	0.869296
human	BioPhi	0.789939
human	BioPhi	0.853073
human	BioPhi	0.848857
human	BioPhi	0.76163
human	BioPhi	0.830089
human	BioPhi	0.888395
human	BioPhi	0.804451
human	BioPhi	0.822946
human	BioPhi	0.860994
human	BioPhi	0.836294
human	BioPhi	0.821131
human	BioPhi	0.873608
human	BioPhi	0.786131
human	BioPhi	0.819109
human	BioPhi	0.825444
human	BioPhi	0.89023
human	BioPhi	0.875795
human	BioPhi	0.873604
human	BioPhi	0.795292
human	BioPhi	0.876092
human	BioPhi	0.887395
human	BioPhi	0.881819
human	BioPhi	0.836956
human	BioPhi	0.777284
human	BioPhi	0.836561
human	BioPhi	0.863687
human	BioPhi	0.856614
human	BioPhi	0.827346
human	BioPhi	0.85513
human	BioPhi	0.876593
human	BioPhi	0.874315
human	BioPhi	0.798585
human	BioPhi	0.797147
human	BioPhi	0.879511
human	BioPhi	0.881583
human	BioPhi	0.802795
human	BioPhi	0.896546
human	BioPhi	0.891422
human	BioPhi	0.828965
human	BioPhi	0.881473
human	BioPhi	0.869801
human	BioPhi	0.863297
human	BioPhi	0.81415
human	BioPhi	0.870961
human	BioPhi	0.87015
human	BioPhi	0.870017
human	BioPhi	0.858502
human	BioPhi	0.852585
human	BioPhi	0.814726
human	BioPhi	0.766576
human	BioPhi	0.806185
human	BioPhi	0.881987
human	BioPhi	0.886652
human	BioPhi	0.43783
human	BioPhi	0.727919
human	BioPhi	0.873153
human	BioPhi	0.870662
human	BioPhi	0.873944
human	BioPhi	0.88546
human	BioPhi	0.803936
human	BioPhi	0.881234
human	BioPhi	0.81875
human	BioPhi	0.866195
human	BioPhi	0.841318
human	BioPhi	0.86974
human	BioPhi	0.870484
human	BioPhi	0.797214
human	BioPhi	0.834712
human	BioPhi	0.882055
human	BioPhi	0.771637
human	BioPhi	0.866604
human	BioPhi	0.821535
human	BioPhi	0.899054
human	BioPhi	0.8407
human	BioPhi	0.875212
human	BioPhi	0.809455
human	BioPhi	0.853758
human	BioPhi	0.84925
human	BioPhi	0.810062
human	BioPhi	0.810301
human	BioPhi	0.843155
human	BioPhi	0.792871
human	BioPhi	0.827702
human	BioPhi	0.749598
human	BioPhi	0.82152
human	BioPhi	0.802163
human	BioPhi	0.798733
human	BioPhi	0.807496
human	BioPhi	0.81001
human	BioPhi	0.81873
human	BioPhi	0.890196
human	BioPhi	0.841579
human	BioPhi	0.791215
human	BioPhi	0.873206
human	BioPhi	0.869915
human	BioPhi	0.829488
human	BioPhi	0.779416
human	BioPhi	0.848675
human	BioPhi	0.883536
human	BioPhi	0.87107
human	BioPhi	0.853391
human	BioPhi	0.871624
human	BioPhi	0.783989
human	BioPhi	0.812578
human	BioPhi	0.837219
human	BioPhi	0.892694
human	BioPhi	0.887225
human	BioPhi	0.899554
human	BioPhi	0.800963
human	BioPhi	0.891842
human	BioPhi	0.887221
human	BioPhi	0.862239
human	BioPhi	0.821189
human	BioPhi	0.829294
human	BioPhi	0.88733
human	BioPhi	0.785996
human	BioPhi	0.878076
human	BioPhi	0.860014
human	BioPhi	0.861989
human	BioPhi	0.78306
human	BioPhi	0.86734
human	BioPhi	0.893957
human	BioPhi	0.898084
human	BioPhi	0.868891
human	BioPhi	0.782198
human	BioPhi	0.885142
human	BioPhi	0.828491
human	BioPhi	0.881929
human	BioPhi	0.757668
human	BioPhi	0.822511
human	BioPhi	0.798415
human	BioPhi	0.852284
human	BioPhi	0.878496
human	BioPhi	0.873378
human	BioPhi	0.808072
human	BioPhi	0.88028
human	BioPhi	0.85543
human	BioPhi	0.891545
human	BioPhi	0.773253
human	BioPhi	0.780823
human	BioPhi	0.864199
human	BioPhi	0.875254
human	BioPhi	0.870038
human	BioPhi	0.767067
human	BioPhi	0.797603
human	BioPhi	0.855706
human	BioPhi	0.858812
human	BioPhi	0.764787
human	BioPhi	0.817129
human	BioPhi	0.847095
human	BioPhi	0.872742
human	BioPhi	0.799256
human	BioPhi	0.889936
human	BioPhi	0.85789
human	BioPhi	0.806682
human	BioPhi	0.870462
human	BioPhi	0.808533
human	BioPhi	0.885034
human	BioPhi	0.877717
human	BioPhi	0.887709
human	BioPhi	0.883054
human	BioPhi	0.842137
human	BioPhi	0.892559
human	BioPhi	0.871028
human	BioPhi	0.888612
human	BioPhi	0.854545
human	BioPhi	0.752477
human	BioPhi	0.852051
human	BioPhi	0.843491
human	BioPhi	0.852257
human	BioPhi	0.824198
human	BioPhi	0.862037
human	BioPhi	0.780563
human	BioPhi	0.894522
human	BioPhi	0.503614
human	BioPhi	0.838506
human	BioPhi	0.825396
human	BioPhi	0.853654
human	BioPhi	0.803701
human	BioPhi	0.857383
human	BioPhi	0.814168
human	BioPhi	0.872385
human	BioPhi	0.884251
human	BioPhi	0.793361
human	BioPhi	0.776084
human	BioPhi	0.871251
human	BioPhi	0.782148
human	BioPhi	0.848925
human	BioPhi	0.852913
human	BioPhi	0.89729
human	BioPhi	0.865712
human	BioPhi	0.805063
human	BioPhi	0.85366
human	BioPhi	0.84857
human	BioPhi	0.804883
human	BioPhi	0.858219
human	BioPhi	0.764676
human	BioPhi	0.867213
human	BioPhi	0.790216
human	BioPhi	0.465302
human	BioPhi	0.88559
human	BioPhi	0.889527
human	BioPhi	0.811817
human	BioPhi	0.794263
human	BioPhi	0.814747
human	BioPhi	0.789128
human	BioPhi	0.821039
human	BioPhi	0.901343
human	BioPhi	0.834544
human	BioPhi	0.803209
human	BioPhi	0.802598
human	BioPhi	0.756655
human	BioPhi	0.836853
human	BioPhi	0.874525
human	BioPhi	0.854227
human	BioPhi	0.840414
human	BioPhi	0.787153
human	BioPhi	0.843308
human	BioPhi	0.875047
human	BioPhi	0.774429
human	BioPhi	0.882741
human	BioPhi	0.885373
human	BioPhi	0.775108
human	BioPhi	0.876802
human	BioPhi	0.816725
human	BioPhi	0.895529
human	BioPhi	0.781157
human	BioPhi	0.799275
human	BioPhi	0.881541
human	BioPhi	0.799395
human	BioPhi	0.856946
human	BioPhi	0.823371
human	BioPhi	0.848354
human	BioPhi	0.836981
human	BioPhi	0.844851
human	BioPhi	0.818365
human	BioPhi	0.879453
human	BioPhi	0.827271
human	BioPhi	0.873708
human	BioPhi	0.867621
human	BioPhi	0.883854
human	BioPhi	0.836861
human	BioPhi	0.863989
human	BioPhi	0.804326
human	BioPhi	0.796307
human	BioPhi	0.817232
human	BioPhi	0.888367
human	BioPhi	0.790099
human	BioPhi	0.896665
human	BioPhi	0.868773
human	BioPhi	0.87859
human	BioPhi	0.83018
human	BioPhi	0.842168
human	BioPhi	0.867792
human	BioPhi	0.795032
human	BioPhi	0.888944
human	BioPhi	0.798344
human	BioPhi	0.842245
human	BioPhi	0.80572
human	BioPhi	0.881395
human	BioPhi	0.826761
human	BioPhi	0.869551
human	BioPhi	0.838679
human	BioPhi	0.814011
human	BioPhi	0.869989
human	BioPhi	0.789591
human	BioPhi	0.761447
human	BioPhi	0.817972
human	BioPhi	0.803107
human	BioPhi	0.815576
human	BioPhi	0.848927
human	BioPhi	0.799319
human	BioPhi	0.823284
human	BioPhi	0.815709
human	BioPhi	0.892172
human	BioPhi	0.853207
human	BioPhi	0.876247
human	BioPhi	0.829938
human	BioPhi	0.887554
human	BioPhi	0.895623
human	BioPhi	0.825002
human	BioPhi	0.862269
human	BioPhi	0.730519
human	BioPhi	0.880879
human	BioPhi	0.881498
human	BioPhi	0.822851
human	BioPhi	0.893318
human	BioPhi	0.777849
human	BioPhi	0.825913
human	BioPhi	0.767196
human	BioPhi	0.841757
human	BioPhi	0.847404
human	BioPhi	0.847894
human	BioPhi	0.897198
human	BioPhi	0.885772
human	BioPhi	0.876576
human	BioPhi	0.810964
human	BioPhi	0.879061
human	BioPhi	0.849227
human	BioPhi	0.829705
human	BioPhi	0.873816
human	BioPhi	0.853716
human	BioPhi	0.823546
human	BioPhi	0.782133
human	BioPhi	0.868703
human	BioPhi	0.830286
human	BioPhi	0.780663
human	BioPhi	0.823902
human	BioPhi	0.857901
human	BioPhi	0.891455
human	BioPhi	0.834809
human	BioPhi	0.83087
human	BioPhi	0.857253
human	BioPhi	0.802849
human	BioPhi	0.842577
human	BioPhi	0.857577
human	BioPhi	0.857353
human	BioPhi	0.892322
human	BioPhi	0.842156
human	BioPhi	0.872536
human	BioPhi	0.881654
human	BioPhi	0.88512
human	BioPhi	0.8672
human	BioPhi	0.784779
human	BioPhi	0.897062
human	BioPhi	0.889625
human	BioPhi	0.825532
human	BioPhi	0.868445
human	BioPhi	0.883218
human	BioPhi	0.801607
human	BioPhi	0.8129
human	BioPhi	0.745125
human	BioPhi	0.886901
human	BioPhi	0.86646
human	BioPhi	0.799451
human	BioPhi	0.805565
human	BioPhi	0.788757
human	BioPhi	0.802636
human	BioPhi	0.754005
human	BioPhi	0.861793
human	BioPhi	0.869218
human	BioPhi	0.822945
human	BioPhi	0.871427
human	BioPhi	0.707518
[truncated: 45,775 more rows]
