# Supplementary material for: The RESP AI model accelerates the identification of tight-binding antibodies
Source: Nat Commun. 2023 Jan 28;14:454. doi: 10.1038/s41467-023-36028-8 (PMC9884274; doi:10.1038/s41467-023-36028-8)
Supplement: Supplementary file 3 — Source Data [file 41467_2023_36028_MOESM3_ESM.zip › Figure 6_source_data_file.xlsx]

## Sheet: Figure 6A
Source data for cluster 1 marginals plot
Position	39	42	57	69	76	78	84	96	97
AA
A	29	0	17	5	0	8	0	12	0
C	0	0	0	0	0	0	0	0	29
D	0	0	0	0	0	0	0	0	0
E	0	1	0	0	0	0	0	0	0
F	0	0	0	0	0	0	0	0	0
G	0	0	0	0	0	0	0	2	0
H	0	0	0	0	0	0	0	0	0
I	0	0	0	5	0	0	0	0	0
K	0	26	0	0	0	0	0	0	0
L	0	0	0	5	0	0	0	0	0
M	0	0	0	0	0	0	0	0	0
N	0	0	0	0	33	0	0	0	0
P	0	0	0	0	0	0	1	0	0
Q	0	2	0	0	0	0	0	0	0
R	0	4	0	0	0	0	0	0	4
S	0	0	0	0	0	0	32	0	0
T	2	0	16	11	0	25	0	0	0
V	2	0	0	7	0	0	0	19	0
W	0	0	0	0	0	0	0	0	0
Y	0	0	0	0	0	0	0	0	0
Source data for cluster 2 marginals plot
Position	39	42	57	69	76	78	84	96	97
AA
A	52	0	62	24	0	30	0	46	0
C	0	0	0	0	0	0	0	0	89
D	0	0	0	0	72	0	0	0	0
E	0	6	0	0	0	0	0	0	0
F	0	0	0	0	0	0	1	0	0
G	0	0	0	1	0	0	0	0	0
H	0	0	0	0	0	0	0	0	0
I	0	0	0	19	0	3	0	0	0
K	0	69	0	0	0	0	0	0	0
L	0	0	0	2	0	0	0	0	0
M	0	0	0	0	0	0	0	0	0
N	0	0	0	0	0	0	0	0	0
P	0	0	0	0	0	0	4	0	0
Q	0	0	0	0	0	0	0	0	0
R	0	19	0	0	0	0	0	0	5
S	0	0	0	0	22	0	88	1	0
T	20	0	32	41	0	59	1	2	0
V	22	0	0	7	0	2	0	45	0
W	0	0	0	0	0	0	0	0	0
Y	0	0	0	0	0	0	0	0	0

## Sheet: Figure 6B
Category	ordinal_regression_score
RH03	6.00886
RH02	-3.0672
RH01	-3.10454
RH02	-0.15037
RH01	-2.50193
RH01	-1.16422
RH01	-2.63134
RH01	-3.10748
RH01	-3.05164
RH01	-2.35008
RH02	-1.06875
RH01	-0.0838484
RH03	7.44666
RH02	1.2517e-05
RH03	3.48054
RH03	5.27379
RH02	0.110821
RH03	8.16402
RH01	-0.945093
RH01	-0.84948
RH01	-1.90515
RH03	10.488
RH03	0.649085
RH01	-2.54264
RH03	6.10202
RH01	-2.02672
RH01	-2.95883
RH01	-2.56375
RH01	-0.563628
RH02	-0.491104
RH01	-0.0860992
RH01	-3.06586
RH01	-0.153372
RH02	-0.50608
RH02	-3.17631
RH02	-1.81696
RH01	-2.06597
RH01	-2.50842
RH01	-2.59149
RH01	-2.57656
RH02	-0.295856
RH01	-2.72876
RH01	-2.89749
RH01	-3.15086
RH03	2.85806
RH03	8.09128
RH03	5.86302
RH01	-1.33013
RH01	-2.84492
RH01	-3.54851
RH01	-3.23006
RH02	0.181438
RH02	-2.60124
RH03	0.958532
RH02	-1.43985
RH01	-2.45722
RH01	-3.31863
RH01	-3.71825
RH03	8.37613
RH01	-3.22328
RH01	-2.61659
RH01	-3.06174
RH02	-0.132914
RH02	-0.0826632
RH03	4.06623
RH01	-1.88554
RH01	-2.57528
RH02	0.157865
RH03	3.14355
RH01	-2.82609
RH02	-1.60012
RH03	7.48087
RH01	-2.64774
RH01	-2.65372
RH01	-1.86471
RH02	-0.688582
RH01	-3.07823
RH01	-2.48819
RH01	-3.18993
RH01	-1.75349
RH02	-0.193322
RH02	-2.89448
RH01	-1.9607
RH01	-3.6394
RH01	-2.06615
RH02	-2.20694
RH03	1.62204
RH01	-1.74497
RH02	-1.34545
RH02	0.370434
RH02	-0.72663
RH03	1.78244
RH01	-3.78999
RH02	-0.0810567
RH03	4.26951
RH02	-0.845451
RH02	0.0374777
RH03	4.43827
RH03	2.61076
RH02	-2.04194
RH02	-0.498282
RH02	-0.295687
RH02	-0.235151
RH02	-0.402779
RH03	1.53195
RH02	-1.57295
RH02	2.78303
RH01	-2.67656
RH02	0.365484
RH01	-3.17987
RH01	-2.47317
RH02	0.822378
RH03	6.00012
RH02	-2.41524
RH01	-2.2551
RH01	-2.13739
RH02	-0.280953
RH03	5.50917
RH03	5.37379
RH02	-0.668326
RH02	-1.64949
RH01	-2.15469
RH01	-1.9995
RH03	4.99606
RH01	-1.77427
RH01	-2.61043
RH03	2.7726
RH01	-1.35853
RH02	-0.611171
RH03	6.05649
RH03	3.5526
RH03	5.77789
RH01	-2.6529
RH01	-3.0128
RH02	-1.30585
RH01	-2.73065
RH01	-3.62502
RH02	0.575884
RH03	1.07812
RH01	-3.0841
RH03	6.06309
RH02	-0.507526
RH01	-0.189739
RH02	-0.482913
RH01	-2.78224
RH01	-2.72606
RH03	5.03167
RH01	-2.22583
RH02	0.0333977
RH01	-1.80005
RH03	4.37318
RH01	-3.20922
RH02	-2.15
RH02	-1.08716
RH02	-0.913357
RH01	-2.98132
RH02	-2.37216
RH03	-0.165356
RH02	-1.76353
RH02	2.04839
RH01	-2.81381
RH01	-2.40489
RH02	-1.4712
RH02	-0.471461
RH01	-2.97998
RH02	-0.162877
RH02	-0.597937
RH01	-0.288439
RH01	-3.26879
RH02	1.72733
RH02	0.177654
RH01	-2.48152
RH03	-0.315748
RH02	-0.337998
RH01	-3.00261
RH02	-2.67472
RH01	-4.25543
RH03	7.17219
RH01	0.455991
RH02	-0.284484
RH01	-3.72373
RH02	-0.269398
RH02	-2.8088
RH01	-2.20213
RH03	-1.43985
RH03	3.8351
RH01	-3.95815
RH01	-3.03398
RH01	-0.48766
RH03	3.72913
RH01	-2.49041
RH02	-0.483976
RH01	-1.13666
RH01	-2.45445
RH02	-0.756947
RH01	-2.30476
RH02	0.849076
RH02	-2.27114
RH02	-0.281023
RH01	-2.45464
RH02	-0.351919
RH01	-0.515006
RH01	-1.91312
RH01	-2.96635
RH01	-3.11008
RH02	-0.800248
RH02	-0.392462
RH01	-2.13224
RH03	3.85967
RH02	-0.329781
RH02	-2.99328
RH01	-2.64321
RH01	-2.98468
RH03	5.50336
RH01	-2.54454
RH02	0.0936967
RH01	-2.45875
RH03	9.41956
RH02	0.714861
RH01	-1.93749
RH01	-2.91093
RH02	-0.41542
RH01	-2.56909
RH02	-0.330276
RH01	-3.48955
RH03	3.68462
RH01	-2.28381
RH01	-2.81154
RH01	-2.37993
RH02	-0.16053
RH02	-0.998613
RH01	-1.78559
RH01	-1.51996
RH02	-0.552955
RH01	-2.48522
RH03	6.21303
RH03	5.26268
RH02	-0.14894
RH02	-0.402934
RH02	2.26793
RH03	4.63876
RH02	-0.385173
RH01	-1.46506
RH02	-0.0483217
RH02	-0.364744
RH01	-3.05224
RH02	1.07483
RH01	-2.39276
RH01	-0.484596
RH01	-0.510174
RH01	-2.41164
RH02	-0.531751
RH01	-2.30915
RH02	-2.53551
RH01	-3.95651
RH02	-0.470697
RH01	-3.24009
RH02	-0.0126305
RH02	0.762645
RH03	3.16459
RH02	-0.0691983
RH01	-2.52839
RH03	-1.18328
RH01	-3.15757
RH01	-2.9456
RH02	-0.79967
RH03	7.37147
RH01	-1.02931
RH01	-3.27999
RH02	-0.565735
RH02	-0.402421
RH02	-0.914296
RH02	-0.183395
RH01	-2.36658
RH02	0.0224445
RH01	-2.04011
RH03	6.33716
RH02	0.242901
RH02	-0.214296
RH03	2.40564
RH01	-0.713363
RH01	-1.78949
RH02	-2.30417
RH02	-0.410008
RH02	-3.77449
RH01	-2.65129
RH02	-0.055737
RH01	-2.21683
RH03	6.81697
RH01	-0.544051
RH01	-2.70429
RH01	-0.52709
RH01	-1.65947
RH01	-2.46951
RH01	-3.0033
RH03	-2.34428
RH01	-2.8917
RH01	-2.43984
RH01	-2.61953
RH02	-0.332325
RH02	-0.167662
RH01	-2.63618
RH02	-0.161264
RH01	-2.44317
RH03	6.61912
RH03	5.64273
RH01	-0.429131
RH01	-0.555247
RH01	-1.97041
RH02	-0.412443
RH02	-0.953117
RH03	3.10166
RH02	-0.42793
RH01	-3.76344
RH01	-1.58925
RH02	2.52352
RH01	-2.61107
RH02	-0.284751
RH03	5.9983
RH03	0.662087
RH03	1.10167
RH02	-0.341856
RH02	-1.00077
RH01	-3.27772
RH01	-2.57543
RH01	-2.66648
RH01	-1.53216
RH02	-0.25582
RH01	-0.605962
RH01	-1.27458
RH02	0.0967051
RH02	-0.154854
RH02	-0.655334
RH02	0.229236
RH01	-1.99623
RH01	-3.27963
RH01	-3.62678
RH01	-0.688025
RH01	-2.88316
RH01	-1.65237
RH01	-1.5758
RH03	4.46225
RH02	0.77396
RH01	-2.86003
RH01	-2.23817
RH03	0.581432
RH01	-1.45797
RH01	-2.51519
RH01	-0.682099
RH02	0.805476
RH01	-3.78897
RH02	0.375516
RH01	-3.01791
RH01	-2.60591
RH01	-2.8556
RH02	2.29001
RH02	-0.932857
RH01	-0.171748
RH02	-0.471567
RH01	-2.13364
RH03	7.41727
RH02	-2.36568
RH01	-3.1839
RH02	-0.434211
RH01	-3.09376
RH01	-2.94763
RH01	-2.64876
RH02	-2.2748
RH01	-2.19897
RH02	-0.435997
RH01	-2.78183
RH03	3.37703
RH03	4.95561
RH03	3.29227
RH02	0.0978062
RH02	-0.775045
RH03	2.67648
RH02	-0.611495
RH01	-1.95766
RH01	2.13545
RH01	-3.06938
RH02	-0.208474
RH02	-2.29909
RH02	-0.592372
RH03	3.31923
RH01	-2.47275
RH01	-2.29677
RH02	1.15073
RH03	3.96092
RH01	-2.15583
RH03	4.29048
RH01	-2.36099
RH02	-0.209623
RH03	5.40729
RH02	-0.578337
RH03	0.919612
RH03	4.06778
RH02	1.77271
RH01	-2.86408
RH03	2.20635
RH01	-2.33248
RH02	-0.918155
RH01	1.24541
RH01	-2.81111
RH03	1.26591
RH01	-2.94337
RH01	1.24026
RH01	-2.61345
RH03	-0.818526
RH01	-2.06733
RH02	-3.0946
RH01	-4.02056
RH01	-3.36143
RH03	1.29344
RH03	9.75812
RH01	0.489524
RH01	-4.41475
RH01	0.121226
RH02	0.111521
RH01	-3.38811
RH01	-0.67611
RH03	3.97363
RH02	1.91142
RH03	3.02866
RH01	-1.67471
RH02	1.52977
RH02	0.884201
RH02	-0.681927
RH01	-2.79103
RH01	-2.49418
RH01	-2.05645
RH02	0.517023
RH02	-1.11434
RH02	0.0258455
RH01	-2.23493
RH02	0.197285
RH02	-0.503411
RH02	-0.523833
RH03	5.90772
RH01	-3.33985
RH01	-4.5396
RH01	-2.79112
RH02	-0.318972
RH01	-2.82496
RH01	-2.28728
RH01	-2.52156
RH01	-1.59214
RH01	-3.36122
RH01	-2.54969
RH01	-3.06772
RH03	5.40396
RH01	-2.64951
RH02	-0.344592
RH01	-3.64022
RH03	3.39172
RH02	0.893489
RH01	-2.80603
RH01	-2.63689
RH01	-2.99491
RH02	0.032518
RH03	3.61185
RH01	-1.9478
RH01	-2.89814
RH01	-2.38009
RH01	-2.79255
RH01	-4.74981
RH01	-2.79864
RH03	2.44417
RH01	-2.3954
RH02	-0.04874
RH01	-2.08569
RH03	0.644844
RH02	-1.4947
RH02	-0.973555
RH01	-3.01944
RH03	5.00937
RH02	-0.544693
RH01	-2.9834
RH02	-0.117339
RH02	-3.05492
RH02	-1.14147
RH01	-2.83383
RH01	-1.80568
RH01	-2.45328
RH02	0.525457
RH01	-1.99043
RH03	2.61196
RH01	-2.49976
RH01	-0.305787
RH02	1.54103
RH02	-0.520075
RH01	-2.83386
RH02	-0.634963
RH03	2.91562
RH03	4.452
RH02	-0.127278
RH02	1.37438
RH01	-2.75375
RH01	-1.60027
RH01	-2.12727
RH02	0.26043
RH01	-0.0811597
RH03	7.04356
RH03	4.77628
RH02	-0.0936889
RH01	-2.72116
RH01	-2.97106
RH01	-2.57828
RH02	0.0704981
RH01	-1.79044
RH02	-0.0187867
RH02	-2.28538
RH01	-0.659827
RH02	2.29694
RH01	-3.02039
RH01	-2.09349
RH03	5.98344
RH03	9.40675
RH01	-3.02413
RH01	-1.96597
RH01	-2.539
RH01	-3.42692
RH02	-1.0364
RH03	-0.791307
RH01	-0.584537
RH01	-3.44988
RH01	-2.75699
RH02	0.0711621
RH01	-1.8377
RH01	-0.470864
RH01	-3.68805
RH01	-0.298652
RH02	-0.323593
RH02	-0.518507
RH03	2.55713
RH02	1.31171
RH01	-0.631204
RH01	-3.35736
RH02	-1.97512
RH02	-0.395773
RH01	-1.68527
RH01	-2.18195
RH02	-0.0136379
RH03	2.12927
RH01	-0.510875
RH03	2.00569
RH02	-0.270032
RH03	4.93552
RH02	-0.331961
RH02	1.15169
RH03	9.26483
RH01	-2.41335
RH01	-3.6509
RH03	2.65688
RH03	8.21591
RH03	6.40674
RH02	-0.373228
RH02	-0.655741
RH03	2.1647
RH02	-0.907132
RH02	-0.623384
RH01	-2.49101
RH01	-3.82602
RH02	-2.59035
RH01	-0.553641
RH02	-2.48502
RH01	-2.48573
RH01	-2.80682
RH03	7.73894
RH01	-3.17124
RH01	-2.25796
RH01	-2.98578
RH02	-0.67071
RH02	-0.125556
RH02	-1.29871
RH01	-2.22594
RH03	4.4168
RH02	-0.926325
RH01	-2.77615
RH02	0.0354582
RH02	-0.548649
RH02	-1.4708
RH03	5.13952
RH02	-2.02295
RH01	-2.317
RH01	-2.89816
RH02	-0.373614
RH01	-2.61726
RH01	-3.35394
RH02	-0.285351
RH01	-0.898351
RH02	0.471966
RH03	3.36544
RH02	-0.0514873
RH03	0.273206
RH02	-0.300475
RH02	-0.897354
RH02	-0.0430218
RH01	-3.09437
RH01	-2.5422
RH01	-3.77662
RH03	6.16295
RH01	-3.17803
RH01	-2.57576
RH01	-2.6073
RH02	1.16032
RH02	0.277365
RH02	-0.440257
RH01	-3.62465
RH01	-1.13928
RH02	-2.8532
RH01	-2.88881
RH03	6.54529
RH03	1.55303
RH01	-2.27591
RH02	-0.670216
RH01	-2.62083
RH01	-2.69095
RH02	-0.266662
RH02	0.0321846
RH03	6.14138
RH01	-1.17578
RH03	6.55997
RH03	4.40753
RH01	-3.76253
RH02	0.000125051
RH01	-2.47444
RH01	-1.76626
RH01	-1.62633
RH02	-0.277611
RH02	0.615712
RH03	5.35653
RH02	2.75273
RH03	4.44323
RH02	-0.27676
RH02	-0.804625
RH01	-1.1415
RH01	-2.98392
RH01	-0.130357
RH01	-2.82134
RH03	8.42104
RH02	-0.346579
RH03	4.62139
RH03	-0.0414586
RH01	-2.80657
RH01	-2.57566
RH01	-3.04984
RH01	-2.69946
RH03	6.64712
RH01	-2.36337
RH03	-0.217396
RH03	3.27566
RH01	-2.88067
RH02	-0.133906
RH01	-2.26509
RH03	7.16277
RH02	-1.12427
RH01	-2.57377
RH01	-2.3447
RH03	4.46955
RH03	3.7855
RH01	-0.774851
RH01	-1.93568
RH01	-0.994971
RH02	-0.330068
RH02	-1.15112
RH02	-1.76555
RH02	-0.112059
RH01	-2.92533
RH03	4.36743
RH02	-1.15652
RH03	5.93371
RH01	-2.72574
RH02	-0.947742
RH02	0.725366
RH01	-2.40641
RH02	0.592345
RH02	0.65408
RH01	-3.5699
RH03	5.17877
RH02	0.726697
RH03	3.36963
RH01	-1.18828
RH02	-0.28673
RH02	-0.0449208
RH02	-0.234645
RH03	4.822
RH02	1.71206
RH01	-2.97743
RH02	-2.6692
RH01	-2.53931
RH01	-1.87157
RH02	0.239164
RH03	4.60408
RH03	2.46874
RH02	1.15498
RH02	-0.133719
RH01	-2.74982
RH01	-1.32306
RH01	-3.50478
RH02	-2.06955
RH03	5.92401
RH01	-3.59826
RH01	-2.08824
RH01	-2.71643
RH02	-0.180051
RH01	0.433015
RH02	-2.55909
RH02	1.45428
RH03	6.42291
RH01	-2.5427
RH03	7.36542
RH03	6.08234
RH01	-0.448889
RH01	-2.1317
RH02	-0.385713
RH03	4.15014
RH01	-3.09025
RH01	-1.24081
RH03	3.25095
RH01	-3.47448
RH01	-1.76411
RH02	-0.502093
RH03	4.50399
RH03	6.76522
RH02	-0.611303
RH01	-2.80758
RH01	-3.53346
RH02	-0.255141
RH01	-2.64849
RH02	-0.686112
RH01	-4.02405
RH01	-2.63505
RH02	-0.257718
RH01	-0.0905987
RH01	-2.39781
RH01	-3.4077
RH01	-2.2426
RH01	1.84559
RH02	-0.36594
RH02	-0.427316
RH01	-0.866515
RH01	-3.71389
RH01	-2.69779
RH02	-0.291364
RH03	4.34202
RH02	0.283587
RH03	5.3372
RH01	-2.21253
RH03	1.18401
RH02	-0.399807
RH01	-3.15985
RH02	-0.222116
RH01	-2.69222
RH01	-2.46023
RH02	0.0264313
RH01	-2.24937
RH03	3.90433
RH01	-3.07182
RH02	0.19877
RH01	-2.76132
RH02	-0.511904
RH02	-0.0161481
RH01	-2.93348
RH01	-1.93527
RH01	-2.64994
RH03	9.23005
RH01	-1.12934
RH02	0.0797755
RH02	-0.113851
RH01	-1.13985
RH02	-0.181173
RH02	2.7902
RH01	-1.93999
RH01	-2.31218
RH02	2.26996
RH01	-1.05103
RH02	-2.2251
RH01	-0.211859
RH02	-0.121361
RH01	-2.35578
RH02	-0.247661
RH02	-2.6584
RH03	5.38705
RH01	-2.97224
RH02	-0.202398
RH02	-0.347736
RH03	-0.105699
RH01	-2.60421
RH01	-2.70759
RH03	0.287812
RH01	-2.53805
RH01	-2.84176
RH02	-0.182501
RH03	4.42887
RH03	3.73502
RH03	1.69837
RH01	0.83962
RH01	-2.21469
RH02	0.720847
RH01	-2.50367
RH01	-0.0770941
RH01	-3.48731
RH02	-0.396803
RH01	-2.92815
RH01	-2.69038
RH01	-3.34119
RH01	-2.12886
RH01	-0.755839
RH03	5.05415
RH02	0.00210762
RH01	-2.37201
RH03	5.88143
RH01	-1.54852
RH02	-1.0325
RH02	-0.101148
RH03	5.33999
RH01	-3.20317
RH02	-0.0137396
RH01	-2.75763
RH01	-1.89721
RH02	0.259827
RH02	-0.492855
RH01	-2.71922
RH02	0.570083
RH03	0.229926
RH03	6.19581
RH02	-0.709666
RH01	-2.21334
RH01	-3.7608
RH01	-1.31296
RH03	5.27744
RH01	-2.76292
RH01	-3.00378
RH03	4.62971
RH01	-1.99857
RH01	-2.4438
RH01	-1.55513
RH02	0.345379
RH01	-3.42326
RH02	0.0184338
RH01	-2.63505
RH02	0.544847
RH02	-0.627719
RH02	-0.369502
RH02	0.0486152
RH02	-2.22653
RH01	-2.47987
RH01	-1.73292
RH03	3.7166
RH01	-2.3303
RH03	2.16352
RH01	-1.53421
RH02	-3.02885
RH02	-0.11252
RH01	1.81805
RH02	-0.626067
RH01	-2.91468
RH01	-0.816341
RH01	-2.42404
RH01	-2.9739
RH01	-2.08999
RH01	-1.65862
RH02	-0.306392
RH01	-2.07157
RH01	-2.38901
RH01	-1.66177
RH03	5.59021
RH01	-2.80985
RH02	0.374135
RH01	-2.87142
RH02	-0.485732
RH01	-1.40372
RH01	-3.11221
RH02	-0.545301
RH02	-0.415544
RH02	-0.525426
RH02	-2.19292
RH02	0.0238576
RH03	3.80705
RH01	-2.03731
RH01	-2.35508
RH01	0.922866
RH02	-0.647597
RH01	-2.4515
RH02	1.66955
RH03	2.23187
RH01	-3.29302
RH01	-3.07188
RH01	-3.54552
RH02	-0.538598
RH01	-2.6212
RH01	-3.49409
RH02	2.31002
RH02	-0.68613
RH03	3.27751
RH02	-0.517608
RH03	0.627634
RH01	-3.20852
RH02	0.187557
RH02	-0.307325
RH02	-1.53035
RH03	5.97383
RH01	-2.55811
RH02	-0.00609708
RH01	-2.45647
RH01	-1.69979
RH03	3.88482
RH02	-0.811445
RH02	-0.281946
RH02	-0.0586978
RH01	-2.90941
RH02	-0.531507
RH02	-0.815379
RH03	3.09556
RH01	-2.24233
RH01	-3.30823
RH03	1.72817
RH02	-0.592103
RH02	-0.0536469
RH03	5.67114
RH02	-2.31226
RH03	5.48361
RH03	4.44762
RH02	-3.47955
RH01	-2.54749
RH02	0.0833058
RH01	-2.69233
RH02	-2.23459
RH01	-2.63286
RH01	-2.67679
RH01	-3.37154
RH01	-3.19474
RH01	-2.35664
RH03	5.65511
RH03	4.38434
RH01	-3.63802
RH02	0.0499566
RH02	0.0637912
RH03	2.38449
RH01	-3.88568
RH01	-3.16721
RH03	4.26153
RH01	-2.63071
RH01	-2.53839
RH03	2.14929
RH02	-0.190186
RH03	4.79338
RH01	-3.22314
RH02	-0.0528089
RH01	-3.2194
RH03	1.95599
RH02	-0.28075
RH01	-2.85668
RH02	0.432722
RH01	-1.80134
RH01	-2.91552
RH01	-3.50526
RH01	-1.25949
RH02	0.185251
RH03	5.02852
RH02	0.346664
RH02	-0.116142
RH01	-2.89301
RH03	6.49607
RH01	-3.30769
RH03	7.85639
RH01	-2.6714
RH01	-3.13416
RH01	-2.92909
RH03	1.04043
RH02	-0.741433
RH01	-2.56907
RH02	1.78369
RH02	-2.74796
RH02	0.216731
RH01	-1.46737
RH01	-2.12769
RH02	-0.309047
RH02	1.20857
RH01	-2.34566
RH01	-3.02413
RH01	-2.12599
RH02	-3.50322
RH01	-2.26412
RH02	-1.12828
RH01	-3.71028
RH02	-0.268972
RH02	-0.874415
RH01	-2.81585
RH01	-2.9566
RH03	2.59597
RH02	-0.378128
RH02	-0.0635656
RH01	-0.388155
RH02	-0.376588
RH02	-0.425524
RH01	-3.32662
RH01	0.0257747
RH03	7.30227
RH03	4.49052
RH01	-3.29583
RH01	-2.04008
RH01	-2.26468
RH01	-2.48054
RH01	-2.94098
RH02	-0.0316685
RH01	-3.25179
RH01	-1.99563
RH01	-2.5217
RH02	-0.443198
RH03	5.64353
RH01	-0.364812
RH02	-0.240938
RH01	-3.62086
RH02	-0.268373
RH01	-1.61597
RH01	-3.40218
RH01	-2.39758
RH03	3.35877
RH01	-1.4501
RH02	-0.97092
RH01	-3.75943
RH01	-3.53098
RH02	0.328706
RH02	-0.246877
RH01	-2.12763
RH02	-0.405567
RH01	-2.17477
RH01	-0.664222
RH01	-1.72099
RH01	-1.05695
RH03	6.99692
RH01	-2.6909
RH01	-2.89893
RH02	-0.246772
RH01	-2.79851
RH02	1.38041
RH01	-3.20191
RH03	1.56278
RH01	-2.4772
RH01	-0.598453
RH02	0.0957812
RH03	3.78998
RH03	-0.0748534
RH01	-2.21197
RH01	-2.22465
RH01	-2.55903
RH01	-2.91221
RH03	-1.6917
RH02	-0.144218
RH01	-3.77862
RH03	-0.526043
RH03	2.48606
RH01	-2.43829
RH02	-0.51648
RH02	0.442429
RH01	-3.03138
RH01	-2.29449
RH02	-2.18249
RH01	-0.423708
RH01	-3.39095
RH01	-3.52235
RH02	0.600431
RH03	0.319035
RH01	-2.63809
RH02	-0.663219
RH02	0.599169
RH01	-3.3251
RH01	-0.748119
RH01	-2.51272
RH03	4.77826
RH02	-0.0210646
RH01	-3.89703
RH02	-2.63899
RH01	-3.15537
RH02	-0.09849
RH02	-0.0265008
RH02	0.438524
RH01	-3.50864
RH01	-2.6352
RH02	-0.341736
RH01	-2.73942
RH01	-2.016
RH01	-3.05465
RH01	-2.0216
RH02	-0.286763
RH02	-0.413393
RH03	5.56916
RH02	-1.14241
RH01	-3.89765
RH01	-3.16459
RH02	-1.68944
RH03	7.96446
RH02	-0.0631846
RH03	2.13722
RH01	-2.52088
RH02	-1.10456
RH01	-2.87238
RH01	-2.91117
RH01	-2.83594
RH02	-3.56896
RH02	0.532103
RH03	4.59797
RH01	-1.37014
RH01	-2.89157
RH03	2.33926
RH01	-1.05388
RH02	-0.406236
RH03	6.57435
RH01	-2.10752
RH03	2.1954
RH01	-2.60221
RH03	2.65097
RH02	-0.276646
RH02	0.586367
RH02	-2.31427
RH02	-1.12237
RH02	-0.19781
RH02	-2.30929
RH01	-2.50941
RH02	-0.236603
RH02	-0.133307
RH02	0.259881
RH01	-0.494745
RH03	2.59968
RH02	-0.395821
RH02	-0.0835062
RH03	5.0656
RH02	-0.49577
RH02	-0.430528
RH03	5.91151
RH02	-0.168264
RH03	4.43952
RH02	-0.238945
RH03	6.27205
RH02	0.602222
RH03	7.60269
RH03	-2.54544
RH02	-0.359586
RH01	-2.53758
RH02	-0.231185
RH02	-0.411143
RH02	-0.263919
RH01	-2.66761
RH02	0.557294
RH01	-2.83132
RH02	1.57998
RH01	-1.73621
RH02	-0.208358
RH02	-0.595574
RH01	-0.266828
RH01	-2.8611
RH02	-2.488
RH03	4.74497
RH02	-0.436861
RH01	-3.13957
RH01	-3.29795
RH03	6.13114
RH02	1.11527
RH03	-0.757206
RH01	-3.35316
RH02	-0.20456
RH01	-1.81459
RH02	-0.325254
RH02	-0.368211
RH01	-2.10413
RH02	-1.83745
RH01	-2.64494
RH02	0.319794
RH02	-1.22736
RH02	-0.357053
RH01	-2.73622
RH01	-2.45172
RH01	-2.11805
RH01	-2.37383
RH01	-2.46775
RH01	-1.45642
RH03	5.62977
RH01	-2.23184
RH01	-1.25964
RH02	-0.285693
RH01	-2.43012
RH02	-0.559811
RH03	5.14275
RH03	3.2649
RH01	-3.07707
RH01	-1.39641
RH03	-0.983555
RH02	-2.86436
RH01	-1.81695
RH01	-0.301908
RH03	5.69386
RH01	-3.20448
RH01	-2.46271
RH01	-2.81093
RH01	-0.557051
RH01	-2.80461
RH01	0.0785956
RH03	0.232677
RH02	-2.2318
RH03	6.38376
RH01	-2.33044
RH01	-2.24046
RH01	0.951153
RH02	-0.945239
RH01	-2.63001
RH02	0.0213277
RH02	0.19462
RH01	-3.70225
RH03	1.46074
RH02	-0.0527766
RH01	-0.58335
RH01	-2.31916
RH01	-1.91807
RH03	7.31775
RH01	-2.52437
RH01	-2.74775
RH03	5.2791
RH01	-3.39651
RH02	-0.367924
RH01	-2.95786
RH03	7.56657
RH02	0.699122
RH02	-0.161696
RH03	2.43962
RH02	-0.096544
RH02	-0.44991
RH02	-0.279901
RH01	-0.778324
RH02	-0.0246463
RH02	-0.0009408
RH02	-2.30048
RH03	2.02706
RH02	0.68236
RH02	-0.18152
RH01	-2.508
RH02	-0.386478
RH01	-2.54835
RH02	-0.519586
RH03	7.99347
RH01	-1.2821
RH03	2.54081
RH02	0.85461
RH02	-0.178146
RH03	3.10763
RH02	0.701381
RH01	-3.06299
RH02	-0.950288
RH01	-2.57626
RH01	-2.42962
RH03	6.02689
RH02	-0.440017
RH02	-2.58694
RH03	1.08593
RH03	2.49435
RH02	0.192014
RH02	-2.65136
RH03	3.59673
RH03	4.21937
RH01	-0.265052
RH01	-1.93918
RH01	-1.23756
RH01	-2.5249
RH01	-3.39902
RH01	-1.54504
RH01	-2.49059
RH01	-2.80938
RH01	-2.66398
RH01	-1.97978
RH01	-1.77572
RH02	-0.813832
RH01	-0.14038
RH01	-2.68412
RH01	-4.22426
RH02	0.615319
RH01	-2.64305
RH03	7.99375
RH03	-0.302883
RH02	-2.14404
RH01	-0.807689
RH01	-3.21975
RH01	-1.26451
RH03	4.9119
RH01	-0.642285
RH01	-2.12854
RH03	2.34496
RH02	0.377256
RH01	-2.28787
RH01	-1.39814
RH02	-0.0145913
RH03	-0.299164
RH01	-2.6531
RH02	0.853986
RH01	-3.00835
RH01	-2.16518
RH01	-2.35321
RH01	-2.67119
RH03	5.10744
RH03	3.61283
RH02	0.20283
RH03	2.95734
RH01	0.822747
RH02	-0.0980556
RH02	0.489643
RH01	-2.8792
RH03	3.45578
RH01	-2.99598
RH02	-0.400891
RH01	-3.3829
RH02	-1.18287
RH01	-0.73917
RH02	-0.142295
RH03	5.63284
RH01	-1.41245
RH01	-2.91809
RH01	-2.95907
RH02	-0.721298
RH01	-3.05158
RH01	-3.19639
RH02	-0.703342
RH02	-1.45938
RH02	-0.42441
RH01	-1.86531
RH01	-2.39914
RH01	-3.39535
RH02	-0.543756
RH02	-0.414673
RH02	-0.573459
RH02	-1.07245
RH02	-0.784949
RH01	-2.07672
RH01	-1.84409
RH02	0.111363
RH02	-0.726158
RH01	-3.1528
RH02	-0.722646
RH02	-0.97101
RH01	-1.57876
RH02	-0.677728
RH01	-2.19718
RH02	-0.248528
RH03	1.62753
RH02	-0.107793
RH02	-2.60267
RH03	3.75811
RH01	-3.17551
RH03	4.57615
RH03	10.4928
RH01	-3.31567
RH02	-0.0724041
RH03	-0.391496
RH01	-2.60989
RH01	-2.65377
RH03	1.61955
RH02	-0.295852
RH02	-0.351337
RH01	-2.53155
RH02	-0.0272266
RH03	8.73212
RH01	-3.75325
RH01	-2.17413
RH02	-0.158555
RH02	-0.427539
RH01	-1.01441
RH01	-1.73207
RH03	10.7412
RH01	-2.22961
RH01	-2.77597
RH01	-1.13218
RH03	4.5201
RH03	5.04968
RH01	-2.15184
RH02	-0.71189
RH01	-1.41615
RH01	-2.97649
RH03	5.26878
RH01	-3.00089
RH03	3.04529
RH02	1.00159
RH01	-2.72365
RH03	3.77854
RH03	0.913869
RH01	-2.15405
RH02	0.0429599
RH01	-2.30192
RH02	-0.534247
RH03	5.37007
RH02	-0.390133
RH03	6.48975
RH01	-3.2546
RH03	10.8126
RH02	-0.274961
RH01	-3.94386
RH01	-2.33812
RH03	6.04407
RH01	-2.53698
RH01	0.474946
RH01	-3.03262
RH01	-2.56594
RH01	-1.12264
RH01	-1.30771
RH02	-2.10482
RH02	-0.13326
RH01	-1.4768
RH01	-3.3103
RH01	-3.16284
RH03	2.48828
RH02	-0.323436
RH02	-2.8198
RH03	1.94822
RH03	0.292081
RH03	5.5554
RH02	-2.634
RH02	-2.72296
RH03	6.89671
RH01	-2.38401
RH02	0.831375
RH02	0.129592
RH01	-2.05923
RH02	-0.238379
RH01	-2.94852
RH01	-0.443657
RH01	-2.5775
RH01	-4.46972
RH01	-3.4784
RH01	-3.75986
RH01	-2.72458
RH01	-3.38019
RH03	-0.117349
RH01	-4.177
RH02	0.465423
RH01	-2.28719
RH02	-2.5906
RH02	-0.169603
RH01	-1.60986
RH01	-2.12059
RH02	-0.669631
RH01	-2.52721
RH03	5.52182
RH01	-2.38357
RH03	1.86374
RH01	-2.10711
RH01	-1.94206
RH02	-0.0921894
RH03	4.91533
RH02	-0.704872
RH01	-2.70498
RH01	-2.71867
RH01	-3.37322
RH01	-0.923298
RH02	-0.78801
RH01	-2.71364
RH01	-3.42759
RH01	-3.18736
RH01	-2.44459
RH03	1.93783
RH03	3.10685
RH01	0.672286
RH01	-2.72331
RH03	2.7953
RH01	-1.98383
RH01	-2.82489
RH02	-2.24558
RH02	-0.900763
RH01	-3.01609
RH03	6.46139
RH01	-2.97559
RH02	-0.301223
RH02	-0.716866
RH02	0.283535
RH02	-0.317688
RH01	-3.12929
RH01	-3.57123
RH03	1.84526
RH01	-1.75402
RH01	-1.93155
RH03	1.09876
RH03	7.63624
RH02	-2.72555
RH02	-4.00117
RH01	-2.4819
RH01	-3.38973
RH03	4.76431
RH01	-2.72317
RH01	2.09823
RH01	-3.41561
RH03	4.67849
RH02	-1.34313
RH02	-1.98604
RH03	5.36988
RH02	-0.377893
RH02	-0.392684
RH03	7.56502
RH03	1.60628
RH02	-0.271912
RH02	0.0981228
RH02	1.4561
RH02	-2.4
RH03	0.837212
RH03	5.92929
RH02	-0.510696
RH02	-0.0852509
RH02	0.0330905
RH01	-2.66751
RH03	4.32067
RH01	-2.70505
RH01	-0.61031
RH01	-2.24036
RH01	-2.7757
RH01	-2.77536
RH02	-0.835566
RH03	1.55889
RH01	-3.03018
RH01	-2.13724
RH03	2.71809
RH01	-3.83575
RH02	-0.416812
RH01	-2.29188
RH01	-2.30375
RH03	5.67385
RH02	0.122427
RH01	-2.71745
RH01	-0.882665
RH02	-1.89859
RH02	-0.107795
RH01	-5.12626
RH02	-1.13914
RH01	-2.72435
RH02	-0.494311
RH01	-3.01762
RH02	0.0472916
RH02	0.0942416
RH02	-0.548413
RH01	-2.55224
RH02	-3.58152
RH02	-2.32682
RH02	0.127515
RH03	4.90209
RH01	-1.5798
RH02	2.65468
RH01	-2.84563
RH01	-2.33184
RH03	3.22595
RH03	2.98787
RH03	3.12605
RH03	2.79183
RH01	-2.89397
RH02	0.00769126
RH02	1.53609
RH01	-3.39736
RH01	-3.00046
RH01	-2.89225
RH01	-1.8415
RH03	0.169768
RH03	5.31882
RH03	6.18669
RH01	-2.04878
RH02	-0.40644
RH01	-1.19553
RH02	0.0228014
RH02	0.00439978
RH01	-3.40668
RH01	-3.47968
RH02	-0.0751412
RH02	-0.24341
RH02	-0.65968
RH02	-0.869787
RH02	-0.145722
RH02	0.575727
RH02	-0.0708929
RH02	-2.03439
RH01	-2.81162
RH01	-2.49404
RH01	-0.40203
RH01	-3.32789
RH01	-1.11948
RH01	-2.53038
RH02	0.00646067
RH02	-0.535851
RH02	-0.22212
RH01	-3.19973
RH01	-1.35914
RH02	2.11472
RH03	7.61475
RH01	-3.02419
RH02	-0.0752153
RH03	6.29461
RH02	-0.473382
RH02	-2.13141
RH02	-0.347737
RH03	2.8314
RH03	0.303407
RH02	-1.97573
RH03	5.74335
RH01	-2.72281
RH01	-1.69318
RH02	0.490136
RH02	0.203657
RH02	0.00859416
RH02	-1.66808
RH03	0.477264
RH02	1.53854
RH02	-2.30085
RH01	-2.49696
RH02	-1.83222
RH01	-4.65189
RH01	-2.42993
RH01	-2.83465
RH01	-2.36278
RH01	-3.06081
RH03	3.67092
RH01	-1.46188
RH01	-2.04104
RH01	-3.01563
RH02	-1.1355
RH01	-2.14278
RH02	-1.6532
RH01	-2.28736
RH01	-2.89178
RH01	-1.05299
RH01	-0.557655
RH02	-0.550852
RH03	5.95027
RH02	0.538731
RH02	-2.41695
RH03	7.23859
RH01	-3.75323
RH03	5.25275
RH03	-0.00551009
RH02	-0.0909417
RH01	-2.92433
RH01	-1.54029
RH02	-0.275165
RH01	-2.55895
RH02	1.222
RH01	-2.16474
RH01	-2.36716
RH03	2.74685
RH02	-2.38349
RH02	-0.687289
RH02	-0.336658
RH01	0.745063
RH03	3.55897
RH01	-1.40603
RH02	0.821135
RH01	-2.36787
RH02	-0.126849
RH02	-0.835683
RH03	4.99351
RH01	-2.83351
RH01	-2.50535
RH01	-2.75224
RH01	-0.807095
RH03	4.58957
RH01	-2.66104
RH01	-2.60919
RH01	-2.09695
RH01	-1.39393
RH03	0.0272212
RH03	1.26487
RH03	3.3352
RH02	0.132579
RH02	-0.45407
RH01	-2.48267
RH02	-0.244878
RH01	-2.33326
RH02	-0.655084
RH02	-0.0551909
RH03	0.00626218
RH01	-0.57908
RH03	5.77979
RH02	2.3376
RH02	-0.490634
RH02	-0.218609
RH01	4.19451
RH01	-1.85961
RH02	-0.328996
RH01	-3.44406
RH01	-2.7885
RH03	2.70134
RH03	6.07566
RH01	-3.32591
RH01	-5.11235
RH02	0.0616208
RH01	-2.8001
RH01	-2.21407
RH02	-0.334157
RH02	0.602139
RH03	3.56845
RH01	-2.84402
RH01	-3.21661
RH02	-0.169044
RH01	-2.08365
RH01	-2.32203
RH01	-2.75939
RH01	-1.15311
RH03	1.3746
RH02	0.466939
RH03	2.64243
RH03	0.742804
RH03	3.45575
RH02	-0.382091
RH02	-0.41196
RH01	-3.45268
RH02	0.304785
RH01	-2.01158
RH03	-0.602328
RH02	-1.79342
RH03	4.31228
RH02	-1.33347
RH01	-0.424485
RH01	-2.73406
RH02	-3.20865
RH01	-3.33916
RH02	-0.211841
RH02	-0.159266
RH02	-0.0802503
RH02	-0.0724
RH02	1.33758
RH01	-3.43225
RH01	-3.68339
RH01	-2.87206
RH01	-3.48613
RH03	2.57365
RH01	-2.41172
RH01	-0.434779
RH03	4.10182
RH01	-2.6658
RH02	-0.552955
RH02	-0.534669
RH03	6.70641
RH03	5.00207
RH01	-2.79675
RH02	-0.695292
RH01	-3.24019
RH01	-2.39796
RH01	-2.623
RH01	-0.896956
RH01	-2.5708
RH01	-2.9426
RH02	-2.13318
RH01	-1.14211
RH03	2.40325
RH03	4.19425
RH01	-2.19011
RH03	6.1875
RH02	-0.368678
RH03	5.09538
RH01	-2.82295
RH03	9.01301
RH03	4.13191
RH01	-3.09523
RH03	3.00697
RH02	-0.676579
RH02	-0.427464
RH02	-1.62736
RH02	0.129678
RH01	-3.14061
RH01	-3.61122
RH01	-2.41919
RH01	-2.46451
RH01	-2.2847
RH01	-2.23076
RH02	-0.736819
RH03	5.62812
RH01	-2.98472
RH02	-0.459089
RH01	-2.9791
RH02	0.795486
RH03	1.22716
RH03	6.13642
RH02	0.0985585
RH02	2.10153
RH02	0.0140067
RH02	-0.161381
RH03	2.18454
RH03	2.47363
RH01	-3.12453
RH02	-0.325787
RH02	-0.272471
RH01	-0.492094
RH03	2.96808
RH02	-0.386464
RH01	-2.12705
RH02	-1.61242
RH01	-2.75905
RH01	-2.72024
RH01	-1.73845
RH01	-2.2057
RH01	-2.4231
RH02	-0.266933
RH01	-2.99456
RH02	-0.613208
RH03	6.17007
RH03	5.83706
RH02	-0.0512787
RH02	-1.61834
RH02	-0.0416322
RH02	-2.53123
RH01	-2.68281
RH01	-3.22354
RH02	-1.3257
RH02	0.229557
RH02	-2.32698
RH02	-0.338778
RH02	-0.321346
RH02	-0.336213
RH01	-2.23919
RH01	-0.0212557
RH03	3.67536
RH02	0.0347265
RH02	0.206671
RH01	-2.48969
RH02	-0.730829
RH01	-3.05453
RH01	-3.17644
RH01	-1.88871
RH01	-0.94146
RH02	0.284297
RH01	-2.45413
RH01	-2.38763
RH02	0.266597
RH01	-1.5696
RH03	-0.394091
RH01	-4.02533
RH02	-0.313012
RH01	-3.13598
RH01	-2.89756
RH03	6.0042
RH02	-0.344361
RH01	-2.23676
RH03	3.82136
RH01	-3.45505
RH02	-0.837907
RH01	-3.44642
RH01	-3.25978
RH01	-2.1021
RH01	-2.49736
RH03	2.08106
RH01	-2.81829
RH02	-0.18132
RH01	-2.84224
RH01	-1.42589
RH02	-0.258214
RH03	2.12086
RH02	-1.886
RH02	-0.351747
RH02	0.402225
RH02	-0.740591
RH02	-0.137271
RH01	-2.07966
RH03	4.67075
RH03	0.561032
RH03	5.80536
RH02	-1.59333
RH03	2.94157
RH02	-0.163483
RH02	-1.00841
RH01	-4.07148
RH01	-2.7304
RH01	-2.60369
RH01	-2.51387
RH03	1.63858
RH03	-2.33172
RH01	-2.26494
RH01	-2.69468
RH01	-2.0574
RH03	4.05934
RH02	-1.08926
RH01	-2.50921
RH01	-0.709602
RH02	-0.424468
RH03	2.61551
RH01	-1.36546
RH02	-2.3523
RH01	-3.71479
RH01	-0.123376
RH02	-0.277253
RH01	-2.63289
RH01	-3.15159
RH01	-2.43671
RH01	-1.86665
RH03	6.8482
RH02	-0.270929
RH01	-3.47528
RH02	-0.0141972
RH01	-0.652596
RH03	3.61307
RH01	-1.54079
RH01	-2.19314
RH01	-3.13635
RH01	-2.87057
RH01	0.05805
RH01	-3.00861
RH01	-2.46037
RH03	2.39524
RH01	-1.79868
RH02	-0.407462
RH01	-2.16398
RH01	-2.06706
RH01	-1.59922
RH01	-1.61535
RH01	-2.47094
RH01	-1.58509
RH01	-2.40468
RH01	-2.85845
RH03	2.69235
RH03	4.27917
RH02	-0.318937
RH02	-1.86382
RH02	-2.40343
RH02	-0.640124
RH02	0.105244
RH01	-3.67805
RH03	7.93976
RH01	-2.47264
RH01	-3.55585
RH03	2.49713
RH01	-2.5639
RH03	6.5394
RH02	-0.678071
RH01	-2.08235
RH03	1.29582
RH01	-2.14281
RH02	0.752854
RH02	-0.707922
RH01	-2.3781
RH01	-2.52594
RH03	3.71125
RH02	-2.1026
RH03	3.02852
RH01	-0.887842
RH03	5.0058
RH03	3.95618
RH01	-2.79514
RH03	8.98008
RH03	2.86912
RH01	-2.74188
RH03	4.02935
RH01	-3.08272
RH02	-0.355986
RH02	-0.60965
RH02	-0.0553527
RH01	1.76301
RH01	-2.65668
RH01	-2.31082
RH01	-3.20428
RH03	8.20093
RH02	-0.323199
RH01	-3.16335
RH02	-0.216038
RH01	-2.43886
RH03	4.68677
RH03	5.82599
RH01	-2.34414
RH02	-0.783744
RH01	-2.95078
RH02	-0.0236562
RH01	-0.77626
RH02	-0.0390124
RH02	-0.0992705
RH02	0.512399
RH01	-0.411116
RH02	-0.203536
RH01	-3.08616
RH03	4.34058
RH01	-0.816561
RH01	-2.65161
RH01	-2.73155
RH03	1.55306
RH03	4.29071
RH02	0.0813932
RH02	-0.949594
RH02	0.199747
RH01	-2.56287
RH01	-2.43051
RH03	7.04078
RH02	-0.181559
RH01	-2.61902
RH01	-2.49307
RH03	6.54364
RH02	-0.257847
RH01	-3.08992
RH01	-0.86921
RH02	-0.550041
RH03	4.95823
RH01	-0.657673
RH03	2.5472
RH01	-2.00887
RH02	0.738067
RH03	4.36042
RH03	6.66908
RH01	-2.54752
RH01	-2.26256
RH01	-1.12454
RH02	-0.522284
RH02	0.395314
RH01	-3.20231
[truncated: 73,632 more rows]

## Sheet: Figure 6C
Chain	iteration	score
0	0	0.141731
0	1	0.141731
0	2	0.141731
0	3	0.141731
0	4	0.141731
0	5	5.15475
0	6	6.61927
0	7	7.98283
0	8	6.47822
0	9	6.47822
0	10	5.15475
0	11	5.15475
0	12	2.54244
0	13	2.54244
0	14	2.54244
0	15	0.116915
0	16	0.116915
0	17	2.26706
0	18	2.26706
0	19	4.48644
0	20	2.26706
0	21	2.26706
0	22	2.26706
0	23	2.26706
0	24	2.26706
0	25	2.26706
0	26	2.26706
0	27	2.26706
0	28	0.141731
0	29	0.141731
0	30	0.141731
0	31	0.141731
0	32	0.141731
0	33	0.141731
0	34	0.141731
0	35	0.141731
0	36	0.141731
0	37	0.141731
0	38	0.141731
0	39	0.141731
0	40	0.141731
0	41	0.141731
0	42	0.141731
0	43	0.141731
0	44	3.083
0	45	3.083
0	46	3.083
0	47	3.083
0	48	8.09
0	49	8.09
0	50	3.083
0	51	3.083
0	52	3.083
0	53	3.083
0	54	3.083
0	55	8.09
0	56	8.09
0	57	5.15475
0	58	5.15475
0	59	5.15475
0	60	5.15475
0	61	5.15475
0	62	5.15475
0	63	5.15475
0	64	5.15475
0	65	5.15475
0	66	5.15475
0	67	5.15475
0	68	5.60128
0	69	5.60128
0	70	5.60128
0	71	5.60128
0	72	5.15475
0	73	5.15475
0	74	5.15475
0	75	5.15475
0	76	5.15475
0	77	7.11923
0	78	7.90508
0	79	7.90508
0	80	7.90508
0	81	6.61927
0	82	7.32283
0	83	7.32283
0	84	6.69934
0	85	6.69934
0	86	6.69934
0	87	6.08234
0	88	6.08234
0	89	4.62228
0	90	4.62228
0	91	7.69852
0	92	4.62228
0	93	4.62228
0	94	4.62228
0	95	4.62228
0	96	4.62228
0	97	4.62228
0	98	5.15475
0	99	5.15475
0	100	8.42104
0	101	8.42104
0	102	8.42104
0	103	8.42104
0	104	8.42104
0	105	8.42104
0	106	8.42104
0	107	8.42104
0	108	8.42104
0	109	1.58325
0	110	1.58325
0	111	1.58325
0	112	1.58325
0	113	5.35213
0	114	0.981464
0	115	0.981464
0	116	7.11923
0	117	7.11923
0	118	7.11923
0	119	0.981464
0	120	0.981464
0	121	0.141731
0	122	0.141731
0	123	0.141731
0	124	5.15475
0	125	5.15475
0	126	5.15475
0	127	6.47822
0	128	6.47822
0	129	6.47822
0	130	9.35138
0	131	9.35138
0	132	9.35138
0	133	9.35138
0	134	9.35138
0	135	6.47822
0	136	5.15475
0	137	5.15475
0	138	5.15475
0	139	5.15475
0	140	5.15475
0	141	5.15475
0	142	5.15475
0	143	5.15475
0	144	6.47822
0	145	5.15475
0	146	5.15475
0	147	5.15475
0	148	5.15475
0	149	5.15475
0	150	5.15475
0	151	5.15475
0	152	5.15475
0	153	5.15475
0	154	5.15475
0	155	5.15475
0	156	5.15475
0	157	5.15475
0	158	5.15475
0	159	5.15475
0	160	5.15475
0	161	8.09
0	162	8.09
0	163	11.1794
0	164	11.1794
0	165	11.1794
0	166	11.1794
0	167	11.1794
0	168	11.1794
0	169	11.1794
0	170	11.1794
0	171	11.1794
0	172	11.1794
0	173	11.1794
0	174	11.1794
0	175	11.1794
0	176	8.09
0	177	8.09
0	178	8.09
0	179	10.0182
0	180	10.0182
0	181	10.0182
0	182	10.0182
0	183	10.0182
0	184	10.0182
0	185	10.0182
0	186	10.0182
0	187	10.0182
0	188	10.0182
0	189	10.0182
0	190	10.0182
0	191	10.0182
0	192	10.0182
0	193	10.0182
0	194	10.0182
0	195	7.11923
0	196	7.11923
0	197	7.11923
0	198	7.11923
0	199	7.11923
0	200	7.11923
0	201	8.61406
0	202	8.61406
0	203	8.61406
0	204	8.61406
0	205	8.61406
0	206	8.61406
0	207	8.61406
0	208	8.61406
0	209	11.0645
0	210	11.0645
0	211	9.2014
0	212	9.2014
0	213	9.2014
0	214	9.2014
0	215	9.2014
0	216	8.09
0	217	8.09
0	218	8.30202
0	219	8.30202
0	220	8.30202
0	221	8.30202
0	222	8.30202
0	223	8.30202
0	224	8.30202
0	225	8.30202
0	226	8.30202
0	227	8.09
0	228	8.09
0	229	8.09
0	230	8.09
0	231	8.09
0	232	8.09
0	233	11.1794
0	234	11.1794
0	235	11.1794
0	236	13.1016
0	237	10.1919
0	238	10.4355
0	239	7.4899
0	240	7.4899
0	241	7.4899
0	242	7.4899
0	243	7.4899
0	244	7.4899
0	245	7.4899
0	246	9.34116
0	247	9.208
0	248	9.208
0	249	9.208
0	250	9.208
0	251	7.90508
0	252	9.208
0	253	9.208
0	254	9.208
0	255	9.208
0	256	9.208
0	257	11.7463
0	258	11.7463
0	259	11.7463
0	260	11.7463
0	261	11.7463
0	262	11.7463
0	263	11.7463
0	264	11.7463
0	265	11.7463
0	266	11.7463
0	267	11.7463
0	268	11.7463
0	269	11.7463
0	270	11.7463
0	271	7.90508
0	272	7.90508
0	273	7.11923
0	274	7.11923
0	275	7.11923
0	276	7.11923
0	277	7.11923
0	278	7.11923
0	279	7.11923
0	280	7.11923
0	281	7.11923
0	282	7.11923
0	283	7.11923
0	284	7.11923
0	285	7.11923
0	286	7.11923
0	287	7.11923
0	288	7.11923
0	289	7.11923
0	290	7.11923
0	291	7.11923
0	292	7.11923
0	293	7.11923
0	294	7.11923
0	295	7.11923
0	296	7.11923
0	297	7.11923
0	298	7.11923
0	299	7.11923
0	300	7.11923
0	301	7.11923
0	302	7.11923
0	303	7.11923
0	304	7.11923
0	305	7.11923
0	306	7.11923
0	307	7.11923
0	308	9.208
0	309	9.208
0	310	9.208
0	311	9.208
0	312	9.208
0	313	9.208
0	314	9.208
0	315	9.208
0	316	9.208
0	317	9.208
0	318	9.208
0	319	9.208
0	320	9.208
0	321	9.208
0	322	9.208
0	323	9.208
0	324	9.208
0	325	9.208
0	326	9.208
0	327	9.208
0	328	9.208
0	329	9.208
0	330	11.7533
0	331	11.7533
0	332	14.8254
0	333	14.8254
0	334	14.8254
0	335	14.8254
0	336	14.8254
0	337	14.8254
0	338	14.8254
0	339	14.8254
0	340	14.8254
0	341	14.8254
0	342	14.8254
0	343	14.8254
0	344	14.8254
0	345	14.8254
0	346	14.8254
0	347	14.8254
0	348	14.8254
0	349	14.8254
0	350	14.8254
0	351	14.8254
0	352	14.8254
0	353	14.8254
0	354	14.8254
0	355	14.8254
0	356	14.8254
0	357	14.8254
0	358	14.8254
0	359	14.8254
0	360	14.8254
0	361	14.8254
0	362	14.8254
0	363	14.8254
0	364	14.8254
0	365	14.8254
0	366	14.8254
0	367	14.8254
0	368	14.8254
0	369	14.8254
0	370	14.8254
0	371	14.8254
0	372	14.8254
0	373	14.8254
0	374	14.8254
0	375	14.8254
0	376	14.8254
0	377	14.8254
0	378	14.8254
0	379	14.8254
0	380	14.8254
0	381	14.8254
0	382	14.8254
0	383	14.8254
0	384	14.8254
0	385	14.8254
0	386	14.8254
0	387	14.8254
0	388	14.8254
0	389	14.8254
0	390	12.1766
0	391	12.1766
0	392	12.1766
0	393	12.1766
0	394	12.1766
0	395	12.1766
0	396	12.1766
0	397	12.1766
0	398	12.1766
0	399	12.1766
0	400	12.1766
0	401	12.1766
0	402	12.1766
0	403	12.1766
0	404	12.1766
0	405	12.1766
0	406	12.1766
0	407	12.1766
0	408	12.1766
0	409	14.8254
0	410	15.8807
0	411	15.8807
0	412	15.8807
0	413	15.8807
0	414	15.8807
0	415	15.8807
0	416	15.8807
0	417	15.8807
0	418	15.8807
0	419	15.8807
0	420	15.8807
0	421	15.8807
0	422	15.8807
0	423	15.8807
0	424	15.8807
0	425	15.8807
0	426	15.8807
0	427	15.8807
0	428	15.8807
0	429	15.8807
0	430	15.8807
0	431	15.8807
0	432	15.8807
0	433	15.8807
0	434	15.8807
0	435	15.8807
0	436	15.8807
0	437	15.8807
0	438	15.8807
0	439	15.8807
0	440	15.8807
0	441	15.8807
0	442	15.8807
0	443	15.8807
0	444	15.9225
0	445	15.9225
0	446	15.9225
0	447	15.9225
0	448	15.9225
0	449	15.9225
0	450	15.9225
0	451	15.9225
0	452	15.9225
0	453	15.9225
0	454	15.9225
0	455	15.9225
0	456	15.9225
0	457	15.9225
0	458	15.9225
0	459	15.9225
0	460	15.9225
0	461	15.9225
0	462	15.9225
0	463	15.9225
0	464	15.9225
0	465	15.9225
0	466	15.9225
0	467	15.9225
0	468	15.9225
0	469	15.9225
0	470	15.9225
0	471	15.9225
0	472	15.9225
0	473	15.8807
0	474	15.8807
0	475	15.8807
0	476	15.8807
0	477	15.8807
0	478	15.8807
0	479	15.8807
0	480	15.8807
0	481	15.8807
0	482	15.8807
0	483	15.8807
0	484	15.8807
0	485	15.8807
0	486	15.8807
0	487	15.8807
0	488	15.8807
0	489	15.8807
0	490	15.8807
0	491	15.8807
0	492	15.8807
0	493	15.8807
0	494	15.8807
0	495	15.8807
0	496	15.8807
0	497	15.8807
0	498	15.8807
0	499	18.3679
0	500	18.3679
0	501	18.3679
0	502	18.3679
0	503	18.3679
0	504	18.3679
0	505	18.3679
0	506	18.3679
0	507	18.3679
0	508	18.3679
0	509	18.3679
0	510	18.3679
0	511	18.3679
0	512	18.3679
0	513	18.3679
0	514	18.3679
0	515	18.3679
0	516	18.3679
0	517	18.3679
0	518	18.3679
0	519	18.3679
0	520	18.3679
0	521	18.3679
0	522	18.3679
0	523	18.3679
0	524	18.3679
0	525	18.3679
0	526	18.3679
0	527	18.3679
0	528	18.3679
0	529	18.3679
0	530	18.3679
0	531	18.3679
0	532	18.3679
0	533	18.3679
0	534	18.3679
0	535	18.3679
0	536	18.3679
0	537	18.3679
0	538	18.3679
0	539	18.3679
0	540	18.3679
0	541	18.3679
0	542	18.4665
0	543	18.4665
0	544	18.4665
0	545	18.4665
0	546	18.4665
0	547	18.4665
0	548	18.4665
0	549	18.4665
0	550	18.4665
0	551	18.4665
0	552	18.4665
0	553	18.4665
0	554	18.4665
0	555	18.4665
0	556	18.4665
0	557	18.4665
0	558	18.4665
0	559	18.4665
0	560	18.4665
0	561	18.4665
0	562	18.4665
0	563	18.4665
0	564	18.4665
0	565	18.4665
0	566	18.4665
0	567	18.4665
0	568	18.4665
0	569	18.4665
0	570	18.4665
0	571	18.4665
0	572	18.4665
0	573	18.4665
0	574	18.4665
0	575	18.4665
0	576	18.4665
0	577	18.4665
0	578	18.4665
0	579	18.4665
0	580	18.4665
0	581	18.4665
0	582	18.4665
0	583	18.4665
0	584	18.4665
0	585	18.4665
0	586	18.4665
0	587	18.4665
0	588	18.4665
0	589	18.4665
0	590	18.4665
0	591	18.4665
0	592	18.4665
0	593	18.4665
0	594	18.4665
0	595	18.4665
0	596	18.4665
0	597	18.4665
0	598	18.4665
0	599	18.4665
0	600	18.4665
0	601	18.4665
0	602	18.4665
0	603	18.4665
0	604	18.4665
0	605	18.4665
0	606	18.4665
0	607	18.4665
0	608	18.4665
0	609	18.4665
0	610	18.4665
0	611	18.4665
0	612	18.4665
0	613	18.4665
0	614	18.4665
0	615	18.4665
0	616	18.4665
0	617	18.4665
0	618	18.4665
0	619	18.4665
0	620	18.4665
0	621	18.4665
0	622	18.4665
0	623	18.4665
0	624	18.4665
0	625	18.4665
0	626	18.4665
0	627	18.4665
0	628	18.4665
0	629	18.4665
0	630	18.4665
0	631	18.4665
0	632	18.4665
0	633	18.4665
0	634	18.4665
0	635	18.4665
0	636	18.4665
0	637	18.4665
0	638	18.4665
0	639	18.4665
0	640	18.4665
0	641	18.4665
0	642	18.4665
0	643	18.4665
0	644	18.4665
0	645	18.4665
0	646	18.466
0	647	18.466
0	648	18.466
0	649	18.466
0	650	18.466
0	651	18.466
0	652	18.466
0	653	18.466
0	654	18.466
0	655	18.466
0	656	18.466
0	657	18.466
0	658	18.466
0	659	18.466
0	660	18.466
0	661	18.466
0	662	18.466
0	663	18.466
0	664	18.466
0	665	18.466
0	666	18.466
0	667	18.466
0	668	18.466
0	669	18.466
0	670	18.466
0	671	18.466
0	672	18.466
0	673	18.466
0	674	18.466
0	675	18.466
0	676	18.466
0	677	18.466
0	678	18.466
0	679	18.466
0	680	18.466
0	681	18.466
0	682	18.466
0	683	18.466
0	684	18.466
0	685	18.466
0	686	18.466
0	687	18.466
0	688	18.466
0	689	18.466
0	690	18.466
0	691	18.466
0	692	18.466
0	693	18.466
0	694	18.466
0	695	18.466
0	696	18.466
0	697	18.466
0	698	18.466
0	699	18.466
0	700	18.466
0	701	18.466
0	702	18.466
0	703	18.466
0	704	18.466
0	705	18.466
0	706	18.466
0	707	18.466
0	708	18.466
0	709	18.466
0	710	18.466
0	711	18.466
0	712	18.466
0	713	18.466
0	714	18.466
0	715	18.466
0	716	18.466
0	717	18.466
0	718	18.466
0	719	18.466
0	720	18.466
0	721	18.466
0	722	18.466
0	723	18.466
0	724	18.466
0	725	18.466
0	726	18.466
0	727	18.466
0	728	18.466
0	729	18.466
0	730	18.466
0	731	18.466
0	732	18.466
0	733	18.466
0	734	18.466
0	735	18.466
0	736	18.466
0	737	18.466
0	738	18.466
0	739	18.466
0	740	18.466
0	741	18.466
0	742	18.466
0	743	18.466
0	744	18.466
0	745	18.466
0	746	18.466
0	747	18.466
0	748	18.466
0	749	18.466
0	750	18.466
0	751	18.466
0	752	18.466
0	753	18.466
0	754	18.466
0	755	18.466
0	756	18.466
0	757	18.466
0	758	18.466
0	759	18.466
0	760	18.466
0	761	18.466
0	762	18.466
0	763	18.466
0	764	18.466
0	765	18.466
0	766	18.466
0	767	18.466
0	768	18.466
0	769	18.466
0	770	18.466
0	771	18.466
0	772	18.466
0	773	18.466
0	774	18.466
0	775	18.466
0	776	18.466
0	777	18.466
0	778	18.466
1	0	0.356249
1	1	0.356249
1	2	0.356249
1	3	0.356249
1	4	0.141731
1	5	0.141731
1	6	0.141731
1	7	0.141731
1	8	0.141731
1	9	0.141731
1	10	0.141731
1	11	0.141731
1	12	0.141731
1	13	0.141731
1	14	0.141731
1	15	0.141731
1	16	0.141731
1	17	0.141731
1	18	0.141731
1	19	0.141731
1	20	0.141731
1	21	0.141731
1	22	0.141731
1	23	0.141731
1	24	0.141731
1	25	0.141731
1	26	0.141731
1	27	0.141731
1	28	0.141731
1	29	0.141731
1	30	0.141731
1	31	2.26706
1	32	2.26706
1	33	2.26706
1	34	1.7666
1	35	1.7666
1	36	1.7666
1	37	1.7666
1	38	3.40129
1	39	3.40129
1	40	6.65364
1	41	11.1865
1	42	9.6437
1	43	9.6437
1	44	9.6437
1	45	9.6437
1	46	9.6437
1	47	9.6437
1	48	9.6437
1	49	11.1638
1	50	11.1638
1	51	11.1638
1	52	9.84163
1	53	9.84163
1	54	9.84163
1	55	7.48621
1	56	7.9279
1	57	7.9279
1	58	10.2257
1	59	9.64557
1	60	9.64557
1	61	7.20411
1	62	7.20411
1	63	7.20411
1	64	7.92923
1	65	7.92923
1	66	10.2257
1	67	10.2257
1	68	10.2257
1	69	10.2257
1	70	7.9279
1	71	7.9279
1	72	7.9279
1	73	7.9279
1	74	7.9279
1	75	2.26706
1	76	2.26706
1	77	2.26706
1	78	2.26706
1	79	7.9279
1	80	7.9279
1	81	7.9279
1	82	5.15475
1	83	5.15475
1	84	5.15475
1	85	5.15475
1	86	5.15475
1	87	5.15475
1	88	5.15475
1	89	5.15475
1	90	5.15475
1	91	5.15475
1	92	0.141731
1	93	0.141731
1	94	0.141731
1	95	0.141731
1	96	0.141731
1	97	0.141731
1	98	0.141731
1	99	0.141731
1	100	1.58325
1	101	1.58325
1	102	1.58325
1	103	5.66028
1	104	5.66028
1	105	2.26706
1	106	7.9279
1	107	7.9279
1	108	7.9279
1	109	7.9279
1	110	7.9279
1	111	7.9279
1	112	7.9279
1	113	7.9279
1	114	7.9279
1	115	7.9279
1	116	7.9279
1	117	7.9279
1	118	7.9279
1	119	7.9279
1	120	7.9279
1	121	7.9279
1	122	7.9279
1	123	7.9279
1	124	7.9279
1	125	7.9279
1	126	7.9279
1	127	7.9279
1	128	7.9279
1	129	7.9279
1	130	10.9314
1	131	10.9314
1	132	8.42104
1	133	8.42104
1	134	8.42104
1	135	8.42104
1	136	8.42104
1	137	8.42104
1	138	8.42104
1	139	8.42104
1	140	8.42104
1	141	8.42104
1	142	8.42104
1	143	8.42104
1	144	8.42104
1	145	10.9314
1	146	10.9314
1	147	10.9314
1	148	10.9314
1	149	7.9279
1	150	7.9279
1	151	7.38794
1	152	7.38794
1	153	7.38794
1	154	8.93298
1	155	8.93298
1	156	8.93298
1	157	6.11419
1	158	6.11419
1	159	6.11419
1	160	6.11419
1	161	6.11419
1	162	8.60465
1	163	8.60465
1	164	10.6285
1	165	8.6
1	166	8.6
1	167	8.6
1	168	8.6
1	169	7.20411
1	170	4.62228
1	171	4.62228
1	172	4.62228
1	173	4.62228
1	174	7.20411
1	175	7.20411
1	176	7.20411
1	177	1.03091
1	178	1.81902
1	179	1.81902
1	180	1.81902
1	181	1.81902
1	182	1.81902
1	183	1.81902
1	184	1.81902
1	185	2.87267
1	186	2.87267
1	187	2.87267
1	188	2.87267
1	189	3.3506
1	190	3.3506
1	191	3.3506
1	192	3.3506
1	193	3.3506
1	194	3.3506
1	195	8.64565
1	196	8.64565
1	197	8.51241
1	198	8.51241
1	199	8.51241
1	200	8.51241
1	201	6.11602
1	202	6.11602
1	203	8.51241
1	204	8.51241
1	205	8.51241
1	206	8.51241
1	207	8.51241
1	208	8.51241
1	209	8.51241
1	210	11.4963
1	211	11.4963
1	212	11.4963
1	213	11.4963
1	214	11.4963
1	215	11.4963
1	216	11.4963
1	217	11.4963
1	218	13.7193
1	219	13.1386
1	220	13.1386
1	221	13.1386
1	222	13.1386
1	223	13.1386
1	224	13.1386
1	225	13.1386
1	226	13.1386
1	227	10.9314
1	228	10.9314
1	229	10.9314
1	230	10.9314
1	231	10.9314
1	232	10.9314
1	233	10.9314
1	234	10.9314
1	235	10.9314
1	236	10.9314
1	237	8.42104
1	238	8.42104
1	239	8.42104
1	240	9.24298
1	241	11.8821
1	242	11.8821
1	243	11.8821
1	244	11.8821
1	245	11.8821
1	246	7.49215
1	247	6.59867
1	248	6.59867
1	249	7.84758
1	250	7.84758
1	251	7.84758
1	252	7.84758
1	253	7.84758
1	254	7.84758
1	255	7.84758
1	256	7.84758
1	257	7.84758
1	258	7.84758
1	259	7.84758
1	260	7.84758
1	261	12.5296
1	262	12.5296
1	263	16.4862
1	264	16.4862
1	265	16.4862
1	266	16.4862
1	267	16.4862
1	268	16.4862
1	269	16.4862
1	270	16.4862
1	271	15.2869
1	272	15.2869
1	273	15.2869
1	274	15.2869
1	275	15.2869
1	276	15.2869
1	277	15.2869
1	278	15.2869
1	279	15.2869
1	280	11.2213
1	281	11.2213
1	282	11.2213
1	283	11.2213
1	284	11.2213
1	285	11.2213
1	286	13.7315
1	287	13.7315
1	288	13.7315
1	289	13.7315
1	290	13.7315
1	291	13.7315
1	292	13.7315
1	293	13.7315
1	294	13.7315
1	295	13.7315
1	296	13.7315
1	297	13.7315
1	298	13.7315
1	299	13.7315
1	300	13.7315
1	301	13.7315
1	302	13.7315
1	303	9.33497
1	304	9.33497
1	305	9.33497
1	306	9.33497
1	307	9.33497
1	308	9.33497
1	309	9.33497
1	310	14.101
1	311	14.101
1	312	14.101
1	313	14.101
1	314	14.101
1	315	14.101
1	316	14.101
1	317	14.101
1	318	14.101
1	319	14.101
1	320	14.101
1	321	14.101
1	322	11.7533
1	323	11.7533
1	324	11.7533
1	325	11.7533
1	326	11.7533
1	327	11.7533
1	328	11.7533
1	329	11.7533
1	330	11.7533
1	331	11.7533
1	332	14.2464
1	333	14.2464
1	334	14.2464
1	335	14.2464
1	336	14.2464
1	337	14.2464
1	338	14.2464
1	339	14.2464
1	340	17.3158
1	341	17.3158
1	342	17.3158
1	343	17.3158
1	344	17.3158
1	345	17.3158
1	346	17.3158
1	347	17.3158
1	348	17.3158
1	349	17.3158
1	350	17.3158
1	351	17.3158
1	352	17.3158
1	353	17.3158
1	354	17.482
1	355	17.482
1	356	17.482
1	357	17.482
1	358	17.482
1	359	17.482
1	360	17.482
1	361	17.482
1	362	17.482
1	363	17.482
1	364	17.482
1	365	17.482
1	366	17.482
1	367	17.482
1	368	17.3158
1	369	17.3158
1	370	17.3158
1	371	17.3158
1	372	17.3158
1	373	17.3158
1	374	17.3158
1	375	17.3158
1	376	17.3158
1	377	17.3158
1	378	17.3158
1	379	17.3158
1	380	17.3158
1	381	17.3158
1	382	17.3158
1	383	17.3158
1	384	17.3158
1	385	17.3158
1	386	17.3158
1	387	17.3158
1	388	17.3158
1	389	17.3158
1	390	17.3158
1	391	17.3158
1	392	17.3158
1	393	17.3158
1	394	17.3158
1	395	17.3158
1	396	17.3158
1	397	17.3158
1	398	17.3158
1	399	17.3158
1	400	17.3158
1	401	17.3158
1	402	17.3158
1	403	17.3158
1	404	17.3158
1	405	17.3158
1	406	17.3158
1	407	17.3158
1	408	17.3158
1	409	17.3158
1	410	17.3158
1	411	17.3158
1	412	17.3158
1	413	17.3158
1	414	17.3158
1	415	17.3158
1	416	17.3158
1	417	17.3158
1	418	17.3158
1	419	17.3158
1	420	17.3158
1	421	17.3158
1	422	17.3158
1	423	17.3158
1	424	17.3158
1	425	17.3158
1	426	17.3158
1	427	17.3158
1	428	17.3158
1	429	17.3158
1	430	17.3158
1	431	17.3158
1	432	17.3158
1	433	17.3158
1	434	17.3158
1	435	17.3158
1	436	17.3158
1	437	17.3158
1	438	17.3158
1	439	17.3158
1	440	17.3158
1	441	17.3158
1	442	17.3158
1	443	17.3158
1	444	17.3158
1	445	17.3158
1	446	17.3158
1	447	17.3158
1	448	17.3158
1	449	17.3158
1	450	17.3158
1	451	17.3158
1	452	17.3158
1	453	17.3158
1	454	17.3158
1	455	17.3158
1	456	17.3158
1	457	17.3158
1	458	17.3158
1	459	17.3158
1	460	17.3158
1	461	17.3158
1	462	17.3158
1	463	17.3158
1	464	17.3158
1	465	17.3158
1	466	17.3158
1	467	17.3158
1	468	17.3158
1	469	17.3158
1	470	17.3158
1	471	17.3158
1	472	17.3158
1	473	17.3158
1	474	17.3158
1	475	17.3158
1	476	17.3158
1	477	17.3158
1	478	17.3158
1	479	17.3158
1	480	17.3158
1	481	17.3158
1	482	17.3158
1	483	17.3158
1	484	17.3158
1	485	17.3158
1	486	17.3158
1	487	17.3158
1	488	17.3158
1	489	17.3158
1	490	17.3158
1	491	17.3158
1	492	17.3158
1	493	17.3158
1	494	17.3158
1	495	17.3158
1	496	17.3158
1	497	17.3158
1	498	17.3158
1	499	17.3158
1	500	17.3158
1	501	17.3158
1	502	17.3158
1	503	17.3158
1	504	17.3158
1	505	17.3158
1	506	17.3158
1	507	17.3158
1	508	17.3158
1	509	17.3158
1	510	17.482
1	511	17.482
1	512	17.482
1	513	17.482
1	514	17.482
1	515	17.482
1	516	17.482
1	517	17.482
1	518	17.482
1	519	17.482
1	520	17.482
1	521	17.482
1	522	17.482
1	523	17.482
1	524	17.482
1	525	17.482
1	526	17.482
1	527	17.482
1	528	17.482
1	529	17.482
1	530	17.482
1	531	17.482
1	532	17.482
1	533	17.482
1	534	17.482
1	535	17.482
1	536	17.482
1	537	17.482
1	538	17.482
1	539	17.482
1	540	17.482
1	541	17.482
1	542	17.482
1	543	17.482
1	544	17.482
1	545	17.482
1	546	17.482
1	547	17.482
1	548	17.482
1	549	17.482
1	550	17.482
1	551	17.482
1	552	17.482
1	553	17.482
1	554	17.482
1	555	17.482
1	556	17.482
1	557	17.482
1	558	17.482
1	559	17.482
1	560	17.482
1	561	17.482
1	562	17.482
1	563	17.482
1	564	17.482
1	565	17.482
1	566	17.482
1	567	17.482
1	568	17.482
1	569	17.482
1	570	17.482
1	571	17.482
1	572	17.482
1	573	17.482
1	574	17.482
1	575	17.482
1	576	17.482
1	577	17.482
1	578	17.482
1	579	17.482
1	580	17.482
1	581	17.482
1	582	17.482
1	583	17.482
1	584	17.482
1	585	17.482
1	586	17.482
1	587	17.482
1	588	17.482
1	589	17.482
1	590	17.482
1	591	17.482
1	592	17.482
1	593	17.482
1	594	17.482
1	595	17.482
1	596	17.482
1	597	17.482
1	598	17.482
1	599	17.482
1	600	17.482
1	601	17.482
1	602	17.482
1	603	17.482
1	604	17.3158
1	605	17.3158
1	606	17.3158
1	607	17.3158
1	608	17.3158
1	609	17.3158
1	610	17.3158
1	611	17.3158
1	612	17.3158
1	613	17.3158
1	614	17.3158
1	615	17.3158
1	616	17.3158
1	617	17.3158
1	618	17.3158
1	619	17.3158
1	620	17.3158
1	621	17.3158
1	622	17.3158
1	623	17.3158
1	624	17.3158
1	625	17.3158
1	626	17.3158
1	627	17.3158
1	628	17.3158
1	629	17.3158
1	630	17.3158
1	631	17.3158
1	632	17.3158
1	633	17.3158
1	634	17.3158
1	635	17.3158
1	636	17.3158
1	637	17.3158
1	638	17.3158
1	639	17.3158
1	640	17.3158
1	641	17.3158
1	642	17.3158
1	643	17.3158
1	644	17.3158
1	645	17.3158
1	646	17.3158
1	647	17.3158
1	648	17.3158
1	649	17.3158
1	650	17.3158
1	651	17.3158
1	652	17.3158
1	653	17.3158
1	654	17.3158
1	655	17.3158
1	656	17.3158
1	657	17.3158
1	658	17.3158
1	659	17.3158
1	660	17.3158
1	661	17.3158
1	662	17.3158
1	663	17.3158
1	664	17.3158
1	665	17.3158
1	666	17.3158
1	667	17.3158
1	668	17.3158
1	669	17.3158
1	670	17.3158
1	671	17.3158
1	672	17.3158
1	673	17.3158
1	674	17.3158
1	675	17.3158
1	676	17.3158
1	677	17.3158
1	678	17.3158
1	679	17.3158
1	680	17.3158
1	681	17.3158
1	682	17.3158
1	683	17.3158
1	684	17.3158
1	685	17.3158
1	686	17.3158
1	687	17.3158
1	688	17.3158
1	689	17.3158
1	690	17.3158
1	691	17.3158
1	692	17.3158
1	693	17.3158
1	694	17.3158
1	695	17.3158
1	696	17.3158
1	697	17.3158
1	698	17.3158
1	699	17.3158
1	700	17.3158
1	701	17.3158
1	702	17.3158
1	703	17.3158
1	704	17.3158
1	705	17.3158
1	706	17.3158
1	707	17.3158
1	708	17.3158
1	709	17.3158
1	710	17.3158
1	711	17.3158
1	712	17.3158
1	713	17.3158
1	714	17.3158
1	715	17.3158
1	716	17.3158
1	717	17.3158
1	718	17.3158
1	719	17.3158
1	720	17.3158
1	721	17.3158
1	722	17.3158
1	723	17.3158
1	724	17.3158
1	725	17.3158
1	726	17.3158
1	727	17.3158
1	728	17.3158
1	729	17.3158
1	730	17.3158
1	731	17.3158
1	732	17.3158
1	733	17.3158
1	734	17.3158
1	735	17.3158
1	736	17.3158
1	737	17.3158
1	738	17.3158
1	739	17.3158
1	740	17.3158
1	741	17.3158
1	742	17.3158
1	743	17.3158
1	744	17.3158
1	745	17.3158
1	746	17.3158
1	747	17.3158
1	748	17.3158
1	749	17.3158
1	750	17.3158
1	751	17.3158
1	752	17.3158
1	753	17.3158
1	754	17.3158
1	755	17.3158
1	756	17.3158
1	757	18.3091
1	758	18.3091
1	759	18.3091
1	760	18.3091
1	761	18.3091
1	762	18.3091
1	763	18.3091
1	764	18.3091
1	765	18.3091
1	766	18.3091
1	767	18.3091
1	768	18.3091
1	769	18.3091
1	770	18.3091
1	771	18.3091
1	772	18.3091
1	773	20.6649
1	774	20.6649
1	775	20.6649
1	776	20.6649
1	777	20.6649
1	778	20.6649
2	0	5.15475
2	1	5.15475
2	2	5.15475
2	3	5.15475
2	4	5.15475
2	5	5.43884
2	6	5.15475
2	7	5.15475
2	8	7.9279
2	9	5.15475
2	10	5.15475
2	11	5.15475
2	12	0.141731
2	13	0.141731
2	14	0.141731
2	15	0.141731
2	16	0.141731
2	17	3.083
2	18	3.083
2	19	3.083
2	20	3.083
2	21	6.59867
2	22	6.59867
2	23	6.59867
2	24	7.6359
2	25	7.6359
2	26	7.6359
2	27	7.6359
2	28	6.59867
2	29	6.59867
2	30	6.59867
2	31	6.87477
2	32	6.87477
2	33	6.87477
2	34	6.87477
2	35	6.87477
2	36	9.89809
2	37	13.411
2	38	13.2953
2	39	13.2953
2	40	13.2953
2	41	13.2953
2	42	11.1794
2	43	8.42104
2	44	5.15475
2	45	7.11923
2	46	7.11923
2	47	7.11923
2	48	7.11923
2	49	7.11923
2	50	7.11923
2	51	5.15475
2	52	5.15475
2	53	5.15475
2	54	5.15475
2	55	8.42104
2	56	10.1919
2	57	5.35213
2	58	5.35213
2	59	5.35213
2	60	5.35213
2	61	1.58325
2	62	1.58325
2	63	1.58325
2	64	7.5796
2	65	7.5796
2	66	7.5796
2	67	7.5796
2	68	7.5796
2	69	7.5796
2	70	7.5796
2	71	7.5796
2	72	7.5796
2	73	7.5796
2	74	7.5796
2	75	7.5796
2	76	7.5796
2	77	7.5796
2	78	1.58325
2	79	5.66028
2	80	5.66028
2	81	5.66028
2	82	6.07587
2	83	2.01383
2	84	2.01383
2	85	2.01383
2	86	2.01383
2	87	2.01383
2	88	1.58325
2	89	5.66028
2	90	5.66028
2	91	5.66028
2	92	5.66028
2	93	5.66028
2	94	5.66028
2	95	5.66028
2	96	1.58325
2	97	1.58325
2	98	1.58325
2	99	1.58325
2	100	2.43857
2	101	2.43857
2	102	0.356249
2	103	0.356249
2	104	0.356249
2	105	0.356249
2	106	0.356249
2	107	0.141731
2	108	0.141731
2	109	0.141731
2	110	0.141731
2	111	0.141731
2	112	0.141731
2	113	0.141731
2	114	0.141731
2	115	0.141731
2	116	0.141731
2	117	0.141731
2	118	0.141731
2	119	0.141731
2	120	0.141731
2	121	0.141731
2	122	0.141731
2	123	0.141731
2	124	0.141731
2	125	0.141731
2	126	0.141731
2	127	0.141731
2	128	0.141731
2	129	0.141731
2	130	0.141731
2	131	0.141731
2	132	0.141731
2	133	0.141731
2	134	0.141731
2	135	0.141731
2	136	0.141731
2	137	5.15475
2	138	5.15475
2	139	5.15475
2	140	5.15475
2	141	5.15475
2	142	5.15475
2	143	5.15475
2	144	5.15475
2	145	5.15475
2	146	5.15475
2	147	5.15475
2	148	5.15475
2	149	5.15475
2	150	5.15475
2	151	5.15475
2	152	5.15475
2	153	5.15475
2	154	5.15475
2	155	5.15475
2	156	5.15475
2	157	5.15475
2	158	5.15475
2	159	5.15475
2	160	5.15475
2	161	5.15475
2	162	0.141731
2	163	0.141731
2	164	0.141731
2	165	0.141731
2	166	0.141731
2	167	0.141731
2	168	0.141731
2	169	0.141731
2	170	0.141731
2	171	0.137283
2	172	6.47822
2	173	6.47822
2	174	5.15475
2	175	5.15475
2	176	5.15475
2	177	5.15475
2	178	5.15475
2	179	5.15475
2	180	5.67095
2	181	5.67095
2	182	5.12945
2	183	5.12945
2	184	5.67095
2	185	8.32413
2	186	8.32413
2	187	8.32413
2	188	8.32413
2	189	8.32413
2	190	7.9279
2	191	7.9279
2	192	7.9279
2	193	8.09247
2	194	8.09247
2	195	8.09247
2	196	8.09247
2	197	8.09247
2	198	8.09247
2	199	8.09247
2	200	8.09247
2	201	8.09247
2	202	7.9279
2	203	7.9279
2	204	7.9279
2	205	12.1574
2	206	12.1574
2	207	9.75812
2	208	9.75812
2	209	9.75812
2	210	9.75812
2	211	9.75812
2	212	9.75812
2	213	9.75812
2	214	9.75812
2	215	9.75812
2	216	9.75812
2	217	9.75812
2	218	9.75812
2	219	9.75812
2	220	9.75812
2	221	9.75812
2	222	9.75812
2	223	9.75812
2	224	9.75812
2	225	9.75812
2	226	9.75812
2	227	9.75812
2	228	9.75812
2	229	9.75812
2	230	9.75812
2	231	3.49241
2	232	6.65013
2	233	6.65013
2	234	6.65013
2	235	6.65013
2	236	6.65013
2	237	6.65013
2	238	6.65013
2	239	6.65013
2	240	6.65013
2	241	8.1472
2	242	8.1472
2	243	8.1472
2	244	8.1472
2	245	8.1472
2	246	8.1472
2	247	8.1472
2	248	8.1472
2	249	8.1472
2	250	5.09767
2	251	5.09767
2	252	5.09767
2	253	5.09767
2	254	10.7832
2	255	10.7832
2	256	10.7832
2	257	10.7832
2	258	10.7832
2	259	10.7832
2	260	10.7832
2	261	10.7832
2	262	11.9713
2	263	10.7832
2	264	10.7832
2	265	10.7832
2	266	10.7832
2	267	10.7832
2	268	10.7832
2	269	10.7832
2	270	10.7832
2	271	10.7832
2	272	10.7832
2	273	10.7832
2	274	11.0365
2	275	10.7832
2	276	10.7832
2	277	10.7832
2	278	10.7832
2	279	10.7832
2	280	10.7832
2	281	10.7832
2	282	10.7832
2	283	9.75812
2	284	9.75812
2	285	9.75812
2	286	9.75812
2	287	9.75812
2	288	9.75812
2	289	9.75812
2	290	9.75812
2	291	9.75812
2	292	9.75812
2	293	9.75812
2	294	9.75812
2	295	9.75812
2	296	9.75812
2	297	9.75812
2	298	9.75812
2	299	9.75812
2	300	9.75812
2	301	9.75812
2	302	9.75812
2	303	9.75812
2	304	11.7463
2	305	11.7463
2	306	11.7463
2	307	11.7463
2	308	11.7463
2	309	11.7463
2	310	11.7463
2	311	11.7463
2	312	11.7463
2	313	11.7463
2	314	11.7463
2	315	10.7832
2	316	10.7832
2	317	10.4824
2	318	10.4824
2	319	10.4824
2	320	10.4824
2	321	10.4824
2	322	10.4824
2	323	10.4824
2	324	10.4824
2	325	10.4824
2	326	10.4824
2	327	10.4824
2	328	10.4824
2	329	10.4824
2	330	10.4824
2	331	10.4824
2	332	10.4824
2	333	10.4824
2	334	10.4824
2	335	10.4824
2	336	10.4824
2	337	10.4824
2	338	10.4824
2	339	10.7832
2	340	10.7832
2	341	10.7832
2	342	10.7832
2	343	9.75812
2	344	9.75812
2	345	11.1087
2	346	11.1087
2	347	11.1087
2	348	12.8755
2	349	12.8755
2	350	12.8755
2	351	12.8755
2	352	12.8755
2	353	12.8755
2	354	12.8755
2	355	12.8755
2	356	12.8755
2	357	12.8755
2	358	15.8436
2	359	15.8436
2	360	15.8436
2	361	15.8436
2	362	18.2257
2	363	18.2257
2	364	18.2257
2	365	18.2257
2	366	18.2257
2	367	18.2257
2	368	18.2257
2	369	18.2257
2	370	18.2257
2	371	18.2257
2	372	20.7243
2	373	20.7243
2	374	20.7243
2	375	20.7243
2	376	20.7243
2	377	20.7243
2	378	20.2852
2	379	20.2852
2	380	20.2852
2	381	20.2852
2	382	20.2852
2	383	20.2852
2	384	20.2852
2	385	20.2852
2	386	20.2852
2	387	20.2852
2	388	20.2852
2	389	19.1421
2	390	19.1421
2	391	19.1421
2	392	19.1421
2	393	19.1421
2	394	19.1421
2	395	19.1421
2	396	19.1421
2	397	19.1421
2	398	19.1421
2	399	19.1421
2	400	19.1421
2	401	19.1421
2	402	19.1421
2	403	19.1421
2	404	19.1421
2	405	19.671
2	406	19.671
2	407	19.671
2	408	19.671
2	409	20.7243
2	410	20.7243
2	411	20.7243
2	412	20.7243
2	413	20.7243
2	414	20.7243
2	415	20.7243
2	416	20.7243
2	417	20.7243
2	418	20.7243
2	419	20.7243
2	420	20.7243
2	421	20.7243
2	422	20.7243
2	423	20.7243
2	424	20.7243
2	425	20.6649
2	426	20.6649
2	427	20.6649
2	428	20.6649
2	429	20.6649
2	430	20.6649
2	431	20.6649
2	432	20.6649
2	433	20.6649
2	434	20.6649
2	435	20.6649
2	436	20.6649
2	437	20.6649
2	438	20.6649
2	439	20.6649
2	440	20.6649
[truncated: 5,624 more rows]
