# Supplementary material for: The RESP AI model accelerates the identification of tight-binding antibodies
Source: Nat Commun. 2023 Jan 28;14:454. doi: 10.1038/s41467-023-36028-8 (PMC9884274; doi:10.1038/s41467-023-36028-8)
Supplement: Supplementary file 3 — Source Data [file 41467_2023_36028_MOESM3_ESM.zip › Figure 8_source_data_file.xlsx]

## Sheet: Figure 8A
Figure 6B Raw Data
		WT			FB = fraction bound
		Time (h)	MFI (V5+ Cells)		FB			Mutant 4
		0	3809	0	1			Time (h)	MFI (V5+ Cells)		FB
		1	3250	1	0.852856			0	4315	0	1
		2	2580	2	0.676494			2	4483	2	1.039
		3	2212	3	0.579626			4	4132	4	0.957521
		4	1681	4	0.439853			6	3897	6	0.902971
		5	1524	5	0.398526			9	3622	9	0.839136
		6	1074	6	0.280074			15	3302	15	0.764856
		9	832	9	0.216373			21	3052	21	0.706825
		15	491	15	0.126612			28	2761	28	0.639276
		21	398	21	0.102132			40	2203	40	0.509749
		28	287	28	0.0729139			50	1786	50	0.412953
								60	1802	60	0.416667
		WT V5+ cells MFI w/o antigen = 10						70	1446	70	0.33403
								78	1207	78	0.278552
								92	1266	92	0.292247
								Mutant 4 V5+ Cells MFI w/o antigen = 7

## Sheet: Figure 8B
Figure 6C Data		FB			FB			FB			FB
	Seconds	WT			Mutant 4			Durvalumab			Avelumab
	0	1			1			1			1
	7200	0.675			0.924			0.486			0.882
	14400	0.481			0.86			0.2511			0.743
	21600	0.285			0.826			0.147			0.664
	32400	0.177			0.791			0.078			0.563
	54000	0.12			0.706			0.047			0.409
	75600	0.094			0.675			0.036			0.287
	100800	0.076			0.607			0.032			0.182
FB = fraction bound
