# Supplementary material for: The RESP AI model accelerates the identification of tight-binding antibodies
Source: Nat Commun. 2023 Jan 28;14:454. doi: 10.1038/s41467-023-36028-8 (PMC9884274; doi:10.1038/s41467-023-36028-8)
Supplement: Supplementary file 3 — Source Data [file 41467_2023_36028_MOESM3_ESM.zip › SUPPLEMENTARY_Figure_S10_source_data_file.xlsx]

## Sheet: Figure S10A
Label	Model assigned score
Nonbinder, training set	-2.43681
Nonbinder, training set	-2.90627
Nonbinder, training set	-0.131457
Nonbinder, training set	-2.91716
Binder, training set	4.00879
Nonbinder, training set	-1.08064
Binder, training set	2.71479
Nonbinder, training set	0.292879
Nonbinder, training set	-1.8503
Nonbinder, training set	1.78511
Nonbinder, training set	-2.50309
Nonbinder, training set	1.29095
Binder, training set	0.747355
Binder, training set	3.85989
Binder, training set	1.23541
Nonbinder, training set	-0.300874
Nonbinder, training set	-2.09991
Binder, training set	2.79243
Nonbinder, training set	-2.58468
Binder, training set	1.06644
Nonbinder, training set	-2.91746
Nonbinder, training set	-1.45888
Binder, training set	1.88642
Nonbinder, training set	-2.55649
Nonbinder, training set	-2.69849
Binder, training set	1.16248
Binder, training set	1.31372
Nonbinder, training set	-2.4698
Nonbinder, training set	0.830783
Nonbinder, training set	-3.23153
Nonbinder, training set	-2.16719
Nonbinder, training set	-2.77839
Nonbinder, training set	-3.45784
Nonbinder, training set	1.76206
Nonbinder, training set	1.21524
Nonbinder, training set	1.08388
Nonbinder, training set	-3.29888
Binder, training set	0.939689
Binder, training set	0.082435
Nonbinder, training set	-1.98258
Binder, training set	1.8508
Nonbinder, training set	2.14989
Nonbinder, training set	-0.153077
Binder, training set	2.05457
Binder, training set	2.44521
Nonbinder, training set	0.637552
Nonbinder, training set	-2.85949
Nonbinder, training set	1.81631
Nonbinder, training set	-2.46872
Nonbinder, training set	-2.04852
Nonbinder, training set	-4.76813
Nonbinder, training set	-2.39917
Binder, training set	3.75531
Nonbinder, training set	-1.28926
Nonbinder, training set	-1.33846
Nonbinder, training set	-1.24364
Nonbinder, training set	-2.26131
Nonbinder, training set	2.59104
Nonbinder, training set	0.158449
Nonbinder, training set	-0.979807
Binder, training set	2.08506
Nonbinder, training set	-0.0159119
Nonbinder, training set	-1.80574
Binder, training set	2.2436
Nonbinder, training set	-1.534
Nonbinder, training set	-0.858051
Nonbinder, training set	-2.61504
Nonbinder, training set	0.188642
Nonbinder, training set	-2.70184
Nonbinder, training set	-2.51166
Nonbinder, training set	-2.53914
Nonbinder, training set	1.84789
Binder, training set	0.747769
Nonbinder, training set	1.84356
Nonbinder, training set	-2.3649
Nonbinder, training set	-1.21842
Binder, training set	-2.11168
Nonbinder, training set	-2.27943
Binder, training set	1.65429
Nonbinder, training set	0.675121
Nonbinder, training set	-2.00425
Nonbinder, training set	-3.26017
Nonbinder, training set	1.02403
Binder, training set	-0.31255
Nonbinder, training set	-1.67706
Nonbinder, training set	-2.91457
Nonbinder, training set	-2.62217
Nonbinder, training set	-1.83796
Nonbinder, training set	0.486216
Nonbinder, training set	-0.0705416
Nonbinder, training set	-2.33948
Nonbinder, training set	-1.02741
Nonbinder, training set	-1.92149
Nonbinder, training set	-3.34627
Nonbinder, training set	-2.23291
Nonbinder, training set	-2.04217
Binder, training set	2.60046
Nonbinder, training set	-3.864
Nonbinder, training set	-2.39723
Nonbinder, training set	-1.86378
Nonbinder, training set	-1.8832
Binder, training set	2.45958
Nonbinder, training set	-1.57407
Nonbinder, training set	-1.42195
Nonbinder, training set	-1.73746
Nonbinder, training set	-2.2648
Binder, training set	-0.329435
Nonbinder, training set	-2.60641
Binder, training set	1.47218
Nonbinder, training set	1.73545
Binder, training set	3.19977
Nonbinder, training set	-1.41192
Binder, training set	2.52054
Nonbinder, training set	-3.39819
Nonbinder, training set	-3.01961
Nonbinder, training set	-2.11005
Nonbinder, training set	-2.8592
Binder, training set	1.36712
Nonbinder, training set	-0.859998
Nonbinder, training set	1.71829
Nonbinder, training set	-2.32812
Nonbinder, training set	-2.49312
Nonbinder, training set	-0.127802
Nonbinder, training set	-1.46476
Nonbinder, training set	-2.47592
Nonbinder, training set	-3.14329
Binder, training set	0.902944
Nonbinder, training set	-1.03207
Binder, training set	2.31054
Nonbinder, training set	-2.74958
Nonbinder, training set	-2.44267
Nonbinder, training set	-1.01593
Binder, training set	-1.03509
Binder, training set	0.683006
Binder, training set	2.15782
Nonbinder, training set	-2.2388
Nonbinder, training set	-0.414534
Binder, training set	-0.00646758
Binder, training set	1.19106
Nonbinder, training set	-1.97199
Nonbinder, training set	-0.314738
Nonbinder, training set	-2.28554
Nonbinder, training set	-2.62294
Nonbinder, training set	-2.07922
Nonbinder, training set	-1.8325
Binder, training set	1.48898
Nonbinder, training set	-1.7093
Binder, training set	3.21511
Binder, training set	1.442
Nonbinder, training set	-0.922725
Nonbinder, training set	-3.22484
Nonbinder, training set	-2.64166
Nonbinder, training set	-0.34752
Binder, training set	0.522997
Nonbinder, training set	-2.03748
Binder, training set	1.85714
Binder, training set	1.69712
Binder, training set	3.10376
Nonbinder, training set	-1.66433
Nonbinder, training set	1.07043
Nonbinder, training set	-2.58884
Binder, training set	0.808535
Binder, training set	-1.03847
Nonbinder, training set	0.194223
Nonbinder, training set	-2.9525
Nonbinder, training set	-2.71846
Nonbinder, training set	1.71878
Nonbinder, training set	-1.06396
Binder, training set	1.50093
Nonbinder, training set	-1.61465
Binder, training set	1.48363
Binder, training set	3.87724
Nonbinder, training set	-2.58915
Nonbinder, training set	-2.78445
Nonbinder, training set	0.512843
Nonbinder, training set	-2.83142
Binder, training set	1.26374
Nonbinder, training set	-1.29987
Nonbinder, training set	-0.145557
Binder, training set	0.61172
Nonbinder, training set	-2.60999
Nonbinder, training set	1.41509
Nonbinder, training set	-3.65508
Nonbinder, training set	-2.44122
Binder, training set	2.44774
Nonbinder, training set	1.76982
Nonbinder, training set	-0.890573
Binder, training set	2.29891
Binder, training set	1.70006
Binder, training set	0.102629
Nonbinder, training set	1.6216
Nonbinder, training set	0.86557
Binder, training set	0.963429
Nonbinder, training set	-2.45655
Nonbinder, training set	-2.62277
Nonbinder, training set	-1.58725
Binder, training set	0.0147867
Nonbinder, training set	-1.41926
Binder, training set	1.97091
Nonbinder, training set	-2.35991
Binder, training set	3.15121
Binder, training set	2.72406
Nonbinder, training set	-3.15389
Binder, training set	1.9628
Binder, training set	-0.0120966
Binder, training set	1.49146
Binder, training set	0.083976
Nonbinder, training set	1.36096
Nonbinder, training set	-3.36317
Nonbinder, training set	-0.965989
Nonbinder, training set	0.347533
Nonbinder, training set	0.397863
Nonbinder, training set	-1.24036
Binder, training set	2.39946
Nonbinder, training set	-3.64865
Nonbinder, training set	1.56034
Nonbinder, training set	-3.2106
Nonbinder, training set	-0.750545
Nonbinder, training set	-0.818427
Nonbinder, training set	-1.1958
Nonbinder, training set	-1.48563
Nonbinder, training set	-2.26739
Nonbinder, training set	1.19093
Binder, training set	-0.669276
Nonbinder, training set	-2.41287
Binder, training set	1.57941
Nonbinder, training set	-2.2746
Nonbinder, training set	-3.06219
Nonbinder, training set	-3.15865
Nonbinder, training set	-2.62176
Nonbinder, training set	-3.31657
Nonbinder, training set	1.77803
Nonbinder, training set	0.081648
Nonbinder, training set	-1.77193
Binder, training set	-0.769125
Nonbinder, training set	-1.03018
Nonbinder, training set	-2.56347
Nonbinder, training set	0.764811
Binder, training set	2.19296
Binder, training set	1.65305
Nonbinder, training set	-1.39125
Nonbinder, training set	-0.933473
Nonbinder, training set	-2.60614
Nonbinder, training set	-2.8175
Nonbinder, training set	-0.260956
Nonbinder, training set	-2.95505
Binder, training set	2.08015
Nonbinder, training set	-3.00103
Nonbinder, training set	0.891445
Nonbinder, training set	-3.03448
Nonbinder, training set	-3.0422
Binder, training set	2.49348
Nonbinder, training set	-3.19392
Nonbinder, training set	-1.80155
Nonbinder, training set	-0.426239
Nonbinder, training set	1.8751
Binder, training set	-0.509875
Binder, training set	0.91125
Nonbinder, training set	-1.35551
Nonbinder, training set	-0.817126
Nonbinder, training set	-2.21769
Nonbinder, training set	0.381747
Binder, training set	-0.112315
Nonbinder, training set	-0.107726
Nonbinder, training set	1.166
Nonbinder, training set	-1.44859
Nonbinder, training set	-0.343176
Nonbinder, training set	-2.36471
Nonbinder, training set	-2.62946
Nonbinder, training set	-1.93235
Nonbinder, training set	-3.21769
Nonbinder, training set	0.786222
Binder, training set	-1.38374
Nonbinder, training set	-2.62944
Binder, training set	2.78831
Binder, training set	0.404035
Nonbinder, training set	-0.973935
Nonbinder, training set	-1.70443
Nonbinder, training set	-1.25927
Nonbinder, training set	-2.25623
Nonbinder, training set	-0.275071
Nonbinder, training set	-2.2476
Nonbinder, training set	-1.46004
Nonbinder, training set	-3.06222
Nonbinder, training set	0.337883
Nonbinder, training set	-2.78099
Binder, training set	-0.535801
Nonbinder, training set	-3.30608
Binder, training set	2.10691
Nonbinder, training set	-2.14029
Nonbinder, training set	-0.653364
Nonbinder, training set	-1.0428
Nonbinder, training set	-2.5676
Nonbinder, training set	-1.92565
Nonbinder, training set	-2.72607
Binder, training set	1.85978
Nonbinder, training set	-2.77787
Binder, training set	1.82869
Nonbinder, training set	1.31374
Nonbinder, training set	-0.158634
Binder, training set	0.57735
Nonbinder, training set	2.1702
Nonbinder, training set	-2.74342
Nonbinder, training set	0.234644
Binder, training set	1.50218
Nonbinder, training set	-1.59896
Nonbinder, training set	2.32717
Nonbinder, training set	-2.14436
Nonbinder, training set	0.989061
Nonbinder, training set	-2.99382
Binder, training set	2.95414
Nonbinder, training set	-3.39251
Binder, training set	2.75494
Nonbinder, training set	-1.59249
Nonbinder, training set	-0.339164
Nonbinder, training set	0.28838
Nonbinder, training set	0.802857
Binder, training set	0.607893
Binder, training set	2.49384
Nonbinder, training set	-1.69192
Nonbinder, training set	0.273768
Nonbinder, training set	-2.6781
Binder, training set	2.00404
Nonbinder, training set	-2.27707
Nonbinder, training set	-2.46629
Binder, training set	2.03209
Nonbinder, training set	-2.27893
Nonbinder, training set	-1.28128
Nonbinder, training set	0.370128
Nonbinder, training set	1.1751
Nonbinder, training set	-2.55239
Binder, training set	2.77453
Nonbinder, training set	-2.54617
Nonbinder, training set	-1.84699
Nonbinder, training set	-2.43138
Nonbinder, training set	-2.76401
Binder, training set	1.91856
Binder, training set	1.26299
Nonbinder, training set	-2.75404
Nonbinder, training set	-2.91929
Binder, training set	0.23958
Nonbinder, training set	-2.68853
Nonbinder, training set	-2.17312
Nonbinder, training set	-2.37577
Nonbinder, training set	-2.30595
Nonbinder, training set	-0.856891
Nonbinder, training set	-2.41324
Nonbinder, training set	-2.55387
Nonbinder, training set	-3.08134
Nonbinder, training set	-2.96622
Binder, training set	1.35383
Nonbinder, training set	-1.93441
Nonbinder, training set	-1.6271
Nonbinder, training set	-1.44084
Nonbinder, training set	-2.57847
Nonbinder, training set	1.25504
Nonbinder, training set	-1.71652
Binder, training set	2.13261
Nonbinder, training set	-2.97721
Nonbinder, training set	-2.84528
Nonbinder, training set	1.29771
Nonbinder, training set	-2.47649
Nonbinder, training set	-2.22513
Binder, training set	-2.57561
Nonbinder, training set	1.98414
Nonbinder, training set	-1.53427
Binder, training set	2.55957
Nonbinder, training set	-2.61217
Binder, training set	1.75149
Binder, training set	2.20919
Binder, training set	1.80179
Nonbinder, training set	-3.04619
Nonbinder, training set	1.16058
Nonbinder, training set	2.27095
Binder, training set	0.506684
Nonbinder, training set	1.4079
Nonbinder, training set	-3.55771
Binder, training set	1.80553
Nonbinder, training set	-2.04856
Nonbinder, training set	-2.88944
Nonbinder, training set	-0.312672
Binder, training set	2.46946
Nonbinder, training set	-3.0386
Binder, training set	1.2856
Nonbinder, training set	-0.817006
Nonbinder, training set	-3.67832
Nonbinder, training set	-3.20389
Nonbinder, training set	-2.51829
Nonbinder, training set	-2.45892
Binder, training set	1.88515
Binder, training set	3.60315
Nonbinder, training set	-2.2687
Nonbinder, training set	-1.96176
Nonbinder, training set	0.663246
Nonbinder, training set	-2.43104
Binder, training set	-0.0395966
Nonbinder, training set	-2.22616
Nonbinder, training set	0.253024
Nonbinder, training set	0.818965
Nonbinder, training set	-0.225537
Binder, training set	1.69816
Nonbinder, training set	-3.14858
Nonbinder, training set	-1.12881
Nonbinder, training set	-2.79258
Binder, training set	0.862791
Nonbinder, training set	-2.8958
Nonbinder, training set	-2.48457
Nonbinder, training set	-1.02701
Nonbinder, training set	0.382201
Nonbinder, training set	-0.721413
Nonbinder, training set	-1.15741
Binder, training set	1.66055
Binder, training set	2.83656
Binder, training set	3.10841
Nonbinder, training set	-1.67362
Nonbinder, training set	-3.01751
Binder, training set	2.00676
Binder, training set	2.56043
Nonbinder, training set	-2.19702
Binder, training set	2.7962
Nonbinder, training set	-1.37333
Binder, training set	2.19401
Binder, training set	2.1754
Nonbinder, training set	-2.51364
Nonbinder, training set	-0.101159
Binder, training set	1.24579
Nonbinder, training set	-2.94022
Nonbinder, training set	1.86107
Nonbinder, training set	-2.32421
Nonbinder, training set	-2.70247
Nonbinder, training set	-1.37799
Nonbinder, training set	-2.57303
Nonbinder, training set	-2.80333
Nonbinder, training set	-0.842526
Binder, training set	-0.475818
Nonbinder, training set	-2.02125
Nonbinder, training set	-0.442549
Nonbinder, training set	-2.86939
Nonbinder, training set	-3.2245
Nonbinder, training set	-0.379701
Nonbinder, training set	-2.82978
Binder, training set	1.19616
Binder, training set	2.04899
Binder, training set	1.5605
Nonbinder, training set	-2.80401
Nonbinder, training set	-1.97598
Nonbinder, training set	-2.41696
Nonbinder, training set	1.6963
Nonbinder, training set	-0.0632967
Nonbinder, training set	1.29298
Nonbinder, training set	0.609674
Nonbinder, training set	-2.85102
Nonbinder, training set	-2.43137
Nonbinder, training set	-2.37051
Nonbinder, training set	-1.38775
Binder, training set	0.884927
Nonbinder, training set	-2.77943
Binder, training set	2.90469
Nonbinder, training set	0.24747
Nonbinder, training set	-2.34327
Nonbinder, training set	-3.13412
Nonbinder, training set	1.79824
Binder, training set	1.55826
Nonbinder, training set	-1.11191
Nonbinder, training set	-2.59335
Nonbinder, training set	-0.71231
Nonbinder, training set	-2.83688
Nonbinder, training set	0.161029
Nonbinder, training set	-2.83754
Nonbinder, training set	-1.87318
Nonbinder, training set	-1.40746
Binder, training set	3.1484
Nonbinder, training set	-1.73692
Nonbinder, training set	-2.97248
Nonbinder, training set	-2.4235
Nonbinder, training set	-2.20946
Nonbinder, training set	0.572661
Nonbinder, training set	-1.07088
Binder, training set	1.12577
Binder, training set	-0.665583
Binder, training set	0.662325
Nonbinder, training set	-1.77905
Nonbinder, training set	2.00006
Nonbinder, training set	-2.93064
Nonbinder, training set	-3.20485
Binder, training set	-0.646682
Nonbinder, training set	-1.65041
Binder, training set	2.45874
Nonbinder, training set	-3.04817
Nonbinder, training set	-1.49671
Nonbinder, training set	-1.45731
Nonbinder, training set	-1.53233
Nonbinder, training set	-2.71189
Nonbinder, training set	-1.19693
Nonbinder, training set	-2.24733
Nonbinder, training set	-3.6558
Nonbinder, training set	-0.349332
Nonbinder, training set	0.609224
Nonbinder, training set	-2.24135
Nonbinder, training set	-2.17763
Nonbinder, training set	4.88968
Nonbinder, training set	-3.04662
Nonbinder, training set	-1.66883
Nonbinder, training set	-2.28111
Nonbinder, training set	-2.50089
Nonbinder, training set	-3.57689
Nonbinder, training set	-1.58505
Nonbinder, training set	-3.15727
Nonbinder, training set	-1.71921
Nonbinder, training set	-2.10424
Nonbinder, training set	-1.59064
Nonbinder, training set	-2.99635
Nonbinder, training set	1.13319
Binder, training set	-0.704931
Binder, training set	3.59717
Nonbinder, training set	0.445431
Binder, training set	-0.613317
Nonbinder, training set	-1.50597
Nonbinder, training set	-1.91374
Binder, training set	2.12612
Binder, training set	1.78275
Nonbinder, training set	-1.95382
Nonbinder, training set	-0.641869
Nonbinder, training set	-2.85475
Nonbinder, training set	-0.626162
Nonbinder, training set	-3.74338
Binder, training set	0.694173
Nonbinder, training set	-2.57149
Nonbinder, training set	-3.46771
Nonbinder, training set	-2.39711
Binder, training set	1.04612
Binder, training set	-1.09604
Nonbinder, training set	-0.582041
Nonbinder, training set	-1.10077
Binder, training set	1.34467
Nonbinder, training set	-1.7846
Nonbinder, training set	-0.853981
Nonbinder, training set	-3.6849
Nonbinder, training set	-0.658843
Nonbinder, training set	-2.31254
Nonbinder, training set	-2.81888
Nonbinder, training set	-1.34952
Nonbinder, training set	-1.21591
Nonbinder, training set	-0.736138
Nonbinder, training set	1.59085
Nonbinder, training set	-1.54476
Nonbinder, training set	-2.36618
Nonbinder, training set	-2.22833
Binder, training set	1.27667
Nonbinder, training set	-1.72806
Binder, training set	4.25419
Nonbinder, training set	-1.02278
Nonbinder, training set	-1.90812
Nonbinder, training set	-1.44286
Nonbinder, training set	-0.29467
Nonbinder, training set	-2.40957
Binder, training set	2.49115
Nonbinder, training set	-1.47517
Nonbinder, training set	-0.206377
Binder, training set	1.24028
Binder, training set	2.52817
Nonbinder, training set	1.2927
Nonbinder, training set	3.12956
Nonbinder, training set	-2.44284
Nonbinder, training set	-0.55164
Nonbinder, training set	0.704143
Nonbinder, training set	-2.27381
Nonbinder, training set	-0.552589
Binder, training set	-1.73543
Nonbinder, training set	-2.91702
Nonbinder, training set	-2.59237
Nonbinder, training set	-0.840586
Nonbinder, training set	-2.67182
Binder, training set	-0.0197673
Nonbinder, training set	0.0293912
Nonbinder, training set	-2.49592
Binder, training set	1.12872
Nonbinder, training set	-2.08774
Binder, training set	2.53976
Nonbinder, training set	-2.00534
Nonbinder, training set	2.87421
Nonbinder, training set	1.68992
Nonbinder, training set	1.49659
Nonbinder, training set	-1.0532
Binder, training set	1.12805
Binder, training set	1.23714
Binder, training set	-0.265182
Binder, training set	2.57948
Binder, training set	0.289255
Nonbinder, training set	-2.00646
Nonbinder, training set	-0.581163
Nonbinder, training set	-3.29822
Nonbinder, training set	1.35784
Nonbinder, training set	-3.0474
Nonbinder, training set	-1.22723
Binder, training set	-0.0646009
Binder, training set	1.66556
Binder, training set	3.93155
Nonbinder, training set	-0.818588
Nonbinder, training set	-0.344656
Nonbinder, training set	-0.35053
Nonbinder, training set	-1.24725
Nonbinder, training set	-0.92081
Binder, training set	2.70037
Binder, training set	2.5382
Nonbinder, training set	-2.34279
Nonbinder, training set	-2.24535
Nonbinder, training set	2.63821
Nonbinder, training set	-0.326313
Nonbinder, training set	-2.10766
Nonbinder, training set	-1.73659
Nonbinder, training set	-2.70988
Nonbinder, training set	-3.11636
Nonbinder, training set	-1.31766
Nonbinder, training set	-1.99403
Nonbinder, training set	-2.77678
Nonbinder, training set	-0.337699
Nonbinder, training set	-4.03362
Nonbinder, training set	-2.04681
Nonbinder, training set	-3.14005
Nonbinder, training set	0.920498
Nonbinder, training set	-1.9011
Nonbinder, training set	1.23465
Nonbinder, training set	-1.63175
Binder, training set	2.1088
Binder, training set	0.659457
Nonbinder, training set	-0.842301
Binder, training set	0.749503
Nonbinder, training set	1.2989
Nonbinder, training set	-0.527189
Nonbinder, training set	-0.240395
Binder, training set	3.86917
Nonbinder, training set	2.19616
Nonbinder, training set	-3.42736
Nonbinder, training set	0.861334
Binder, training set	0.719244
Binder, training set	5.81059
Nonbinder, training set	-2.00983
Nonbinder, training set	1.75102
Binder, training set	2.71773
Nonbinder, training set	1.94137
Nonbinder, training set	-2.46497
Nonbinder, training set	-2.65839
Binder, training set	-1.60597
Nonbinder, training set	-2.54818
Nonbinder, training set	-2.33692
Binder, training set	2.03509
Nonbinder, training set	-1.79601
Nonbinder, training set	1.15262
Nonbinder, training set	-1.88868
Binder, training set	1.21075
Binder, training set	-2.91798
Binder, training set	1.77019
Nonbinder, training set	-3.34434
Nonbinder, training set	-0.910708
Nonbinder, training set	0.793898
Nonbinder, training set	-1.79035
Nonbinder, training set	-3.60714
Nonbinder, training set	-1.63823
Nonbinder, training set	-1.93141
Nonbinder, training set	-2.56518
Binder, training set	1.60575
Nonbinder, training set	-0.511901
Binder, training set	1.82764
Binder, training set	-2.54495
Nonbinder, training set	-0.0186446
Binder, training set	1.89906
Nonbinder, training set	-0.895237
Nonbinder, training set	-2.97701
Nonbinder, training set	-0.520298
Nonbinder, training set	-3.66272
Nonbinder, training set	-4.01251
Nonbinder, training set	-2.58332
Nonbinder, training set	-2.4649
Nonbinder, training set	-2.56288
Binder, training set	3.05926
Nonbinder, training set	-1.31474
Nonbinder, training set	-2.47843
Nonbinder, training set	-3.17754
Nonbinder, training set	-3.43634
Nonbinder, training set	-0.693885
Nonbinder, training set	0.365452
Binder, training set	1.962
Binder, training set	1.22838
Nonbinder, training set	-3.29285
Nonbinder, training set	-1.71072
Binder, training set	2.08241
Nonbinder, training set	-3.19301
Nonbinder, training set	-2.709
Binder, training set	0.385263
Binder, training set	1.72428
Nonbinder, training set	-1.47861
Nonbinder, training set	-0.824884
Nonbinder, training set	-2.29104
Nonbinder, training set	-2.824
Nonbinder, training set	-2.07418
Nonbinder, training set	-1.6804
Nonbinder, training set	-2.87891
Binder, training set	3.86235
Nonbinder, training set	0.342187
Nonbinder, training set	-0.0101726
Binder, training set	0.793256
Nonbinder, training set	-3.36686
Nonbinder, training set	1.3178
Binder, training set	1.30512
Nonbinder, training set	2.96738
Binder, training set	0.995979
Nonbinder, training set	0.739444
Binder, training set	0.640104
Binder, training set	2.0147
Nonbinder, training set	-0.827559
Binder, training set	0.588229
Nonbinder, training set	-1.70996
Nonbinder, training set	-1.16602
Nonbinder, training set	-0.499515
Nonbinder, training set	-1.35798
Nonbinder, training set	-1.00581
Binder, training set	1.79791
Nonbinder, training set	-3.00955
Binder, training set	0.15833
Nonbinder, training set	-2.25827
Binder, training set	-0.732522
Nonbinder, training set	-2.0237
Nonbinder, training set	-2.82802
Binder, training set	1.13646
Nonbinder, training set	-0.35218
Nonbinder, training set	-2.2408
Binder, training set	1.83147
Binder, training set	2.4042
Binder, training set	1.778
Nonbinder, training set	-2.84637
Nonbinder, training set	-2.65645
Nonbinder, training set	-1.91981
Nonbinder, training set	1.08006
Binder, training set	2.17081
Binder, training set	1.47512
Nonbinder, training set	-1.09547
Nonbinder, training set	-2.22385
Nonbinder, training set	-3.12621
Nonbinder, training set	-2.75931
Nonbinder, training set	0.987181
Nonbinder, training set	-0.0691937
Nonbinder, training set	-1.42694
Nonbinder, training set	0.926311
Binder, training set	1.26994
Nonbinder, training set	0.21107
Nonbinder, training set	-0.674813
Nonbinder, training set	-1.52446
Nonbinder, training set	2.15427
Binder, training set	2.89881
Nonbinder, training set	-0.87718
Nonbinder, training set	-2.64314
Nonbinder, training set	-2.85131
Nonbinder, training set	-1.3712
Nonbinder, training set	-1.82842
Nonbinder, training set	-3.37185
Nonbinder, training set	-2.81926
Binder, training set	-0.317572
Nonbinder, training set	0.558679
Nonbinder, training set	-1.36705
Binder, training set	1.28876
Nonbinder, training set	-2.91436
Nonbinder, training set	-2.32183
Nonbinder, training set	-3.68038
Nonbinder, training set	-3.94704
Binder, training set	3.68852
Binder, training set	1.52849
Binder, training set	1.14629
Binder, training set	3.37194
Nonbinder, training set	-1.45717
Nonbinder, training set	-2.11491
Nonbinder, training set	-2.2626
Nonbinder, training set	-2.57476
Nonbinder, training set	-2.86345
Binder, training set	2.04136
Nonbinder, training set	-2.74205
Nonbinder, training set	-2.54995
Nonbinder, training set	2.04787
Nonbinder, training set	0.405616
Binder, training set	0.87354
Binder, training set	1.9673
Nonbinder, training set	-2.5426
Binder, training set	0.2681
Nonbinder, training set	-3.81276
Binder, training set	-1.46028
Binder, training set	1.81676
Nonbinder, training set	-2.16435
Binder, training set	-0.139769
Nonbinder, training set	-1.55461
Nonbinder, training set	-2.72095
Binder, training set	2.37704
Nonbinder, training set	0.141135
Nonbinder, training set	1.21292
Binder, training set	2.28269
Nonbinder, training set	-2.03962
Binder, training set	0.349531
Binder, training set	2.56412
Binder, training set	4.05768
Nonbinder, training set	-0.295573
Nonbinder, training set	-2.05433
Nonbinder, training set	1.59811
Nonbinder, training set	-0.658588
Nonbinder, training set	-2.7037
Nonbinder, training set	-2.64935
Binder, training set	2.17242
Nonbinder, training set	-2.62213
Nonbinder, training set	1.88656
Binder, training set	0.398054
Nonbinder, training set	-2.65535
Binder, training set	-0.365945
Nonbinder, training set	3.23163
Nonbinder, training set	-0.0845911
Nonbinder, training set	-2.1533
Binder, training set	0.231083
Nonbinder, training set	-2.04916
Binder, training set	0.598823
Nonbinder, training set	1.78634
Binder, training set	1.49941
Nonbinder, training set	-2.61817
Nonbinder, training set	0.675923
Binder, training set	1.94574
Nonbinder, training set	-2.70675
Nonbinder, training set	-2.49477
Binder, training set	2.28346
Nonbinder, training set	-2.70411
Nonbinder, training set	-0.951484
Nonbinder, training set	-3.82615
Nonbinder, training set	-3.78397
Nonbinder, training set	0.891753
Nonbinder, training set	2.44791
Nonbinder, training set	-2.51814
Nonbinder, training set	-2.70157
Nonbinder, training set	-1.64911
Nonbinder, training set	-0.95786
Nonbinder, training set	-1.97148
Nonbinder, training set	-2.93849
Nonbinder, training set	-0.710105
Nonbinder, training set	-1.61615
Nonbinder, training set	-2.04419
Nonbinder, training set	-1.435
Nonbinder, training set	-0.906025
Nonbinder, training set	3.19861
Binder, training set	2.21362
Nonbinder, training set	-1.05184
Nonbinder, training set	-0.768208
Binder, training set	1.82759
Nonbinder, training set	2.91164
Nonbinder, training set	2.58134
Binder, training set	1.25738
Nonbinder, training set	-2.68908
Binder, training set	1.87411
Nonbinder, training set	-1.58026
Nonbinder, training set	-3.20522
Binder, training set	-2.19539
Nonbinder, training set	-2.62363
Nonbinder, training set	-2.31215
Binder, training set	1.49708
Binder, training set	4.19093
Binder, training set	1.25646
Binder, training set	3.02141
Nonbinder, training set	-0.0528092
Binder, training set	2.31219
Nonbinder, training set	1.38397
Nonbinder, training set	-1.96962
Nonbinder, training set	-2.50696
Nonbinder, training set	-3.13365
Nonbinder, training set	-2.21869
Nonbinder, training set	-1.06838
Nonbinder, training set	2.42234
Binder, training set	3.08393
Nonbinder, training set	1.63818
Nonbinder, training set	-0.26703
Nonbinder, training set	0.0248253
Nonbinder, training set	-0.574787
Nonbinder, training set	-2.68267
Nonbinder, training set	-2.89337
Binder, training set	0.800274
Nonbinder, training set	-3.89827
Nonbinder, training set	0.883575
Nonbinder, training set	-2.54448
Nonbinder, training set	-2.46131
Nonbinder, training set	-1.2668
Nonbinder, training set	-1.96105
Nonbinder, training set	-1.78794
Nonbinder, training set	1.73605
Nonbinder, training set	-0.346435
Nonbinder, training set	-2.48638
Binder, training set	2.29824
Nonbinder, training set	-2.17389
Nonbinder, training set	-2.1728
Nonbinder, training set	-1.17589
Nonbinder, training set	-2.54198
Nonbinder, training set	-1.68636
Nonbinder, training set	-2.37349
Nonbinder, training set	0.0830401
Nonbinder, training set	-2.42875
Nonbinder, training set	-2.82498
Nonbinder, training set	-2.80704
Nonbinder, training set	0.11703
Nonbinder, training set	2.21367
Nonbinder, training set	-2.03379
Binder, training set	2.03363
Binder, training set	-2.02867
Binder, training set	-0.147334
Binder, training set	-2.77369
Nonbinder, training set	-3.07227
Nonbinder, training set	-2.36654
Nonbinder, training set	-1.23062
Binder, training set	2.93631
Binder, training set	1.55173
Nonbinder, training set	-2.27589
Nonbinder, training set	-0.0506116
Binder, training set	2.38548
Nonbinder, training set	0.429669
Binder, training set	1.08479
Nonbinder, training set	-1.07541
Nonbinder, training set	-2.26934
Nonbinder, training set	-2.09047
Nonbinder, training set	-1.48198
Nonbinder, training set	-2.36091
Nonbinder, training set	1.65208
Nonbinder, training set	-2.58306
Nonbinder, training set	-3.56162
Binder, training set	0.860222
Nonbinder, training set	0.382232
Nonbinder, training set	-3.04372
Nonbinder, training set	-2.38568
Nonbinder, training set	-2.66064
Nonbinder, training set	-2.42762
Binder, training set	2.52182
Nonbinder, training set	-2.17223
Nonbinder, training set	-2.16883
Nonbinder, training set	-2.53188
Nonbinder, training set	-2.56704
Nonbinder, training set	-1.5908
Nonbinder, training set	-2.43695
Nonbinder, training set	-1.89195
Nonbinder, training set	-2.52811
Binder, training set	0.989886
Nonbinder, training set	-1.82138
Binder, training set	2.64583
Nonbinder, training set	0.763576
Binder, training set	2.89764
Nonbinder, training set	-0.284539
Nonbinder, training set	-1.84298
Nonbinder, training set	-1.57071
Nonbinder, training set	-3.34988
Binder, training set	1.77424
Nonbinder, training set	-1.41809
Nonbinder, training set	-2.60254
Nonbinder, training set	1.76445
Nonbinder, training set	-2.88433
Nonbinder, training set	0.693985
Binder, training set	-0.806722
Nonbinder, training set	-2.15899
Nonbinder, training set	1.36797
Nonbinder, training set	-1.86836
Nonbinder, training set	-1.97243
Nonbinder, training set	-0.249923
Nonbinder, training set	1.04475
Binder, training set	2.19182
Nonbinder, training set	-1.97598
Nonbinder, training set	-2.94956
Binder, training set	3.08632
Nonbinder, training set	0.990091
Nonbinder, training set	-2.01678
Binder, training set	2.65542
Nonbinder, training set	-2.11944
Nonbinder, training set	-0.544075
Nonbinder, training set	0.724928
Nonbinder, training set	-2.19923
Nonbinder, training set	-1.01176
Nonbinder, training set	-1.74014
Nonbinder, training set	-1.37881
Nonbinder, training set	-4.202
Nonbinder, training set	-2.60508
Binder, training set	2.6344
Nonbinder, training set	-3.46073
Binder, training set	1.73817
Binder, training set	3.52306
Nonbinder, training set	-3.51898
Nonbinder, training set	-0.449056
Nonbinder, training set	0.19311
Nonbinder, training set	-2.61369
Nonbinder, training set	-2.32195
Nonbinder, training set	0.899401
Nonbinder, training set	-3.05827
Binder, training set	1.82555
Nonbinder, training set	-2.43691
Binder, training set	1.39412
Binder, training set	-0.63557
Binder, training set	4.45795
Binder, training set	2.14902
Binder, training set	0.916065
Nonbinder, training set	-1.52702
Binder, training set	1.68173
Nonbinder, training set	-3.68958
Nonbinder, training set	-0.752247
Nonbinder, training set	-2.05663
Nonbinder, training set	-3.42034
Nonbinder, training set	-1.79148
Binder, training set	1.96736
Binder, training set	2.16945
Binder, training set	-1.65632
Nonbinder, training set	-2.58636
Nonbinder, training set	1.28346
Binder, training set	2.10513
Nonbinder, training set	-0.52047
Binder, training set	1.67411
Nonbinder, training set	1.5375
Nonbinder, training set	-1.26738
Nonbinder, training set	-0.627837
Nonbinder, training set	-2.99549
Binder, training set	3.23627
Nonbinder, training set	-1.61785
Nonbinder, training set	0.301613
Nonbinder, training set	-0.30348
Nonbinder, training set	-2.08674
Binder, training set	3.862
Nonbinder, training set	-3.28865
Binder, training set	0.809832
Nonbinder, training set	-1.56947
Nonbinder, training set	1.13172
Binder, training set	-1.84838
Nonbinder, training set	-2.33056
Nonbinder, training set	-1.80442
Binder, training set	3.81023
Nonbinder, training set	-1.43173
Nonbinder, training set	-1.50686
Nonbinder, training set	-3.22275
Nonbinder, training set	-1.30662
Nonbinder, training set	-1.17206
Nonbinder, training set	-1.74605
Nonbinder, training set	-1.93946
Nonbinder, training set	0.698906
Nonbinder, training set	-2.50625
Nonbinder, training set	-2.20572
Nonbinder, training set	-2.69491
Nonbinder, training set	1.03489
Nonbinder, training set	-2.14225
Nonbinder, training set	-3.62866
Binder, training set	1.14218
Nonbinder, training set	-2.83483
Nonbinder, training set	0.980222
Nonbinder, training set	-3.71166
Nonbinder, training set	-3.17651
Binder, training set	-1.20412
Nonbinder, training set	-1.20136
Nonbinder, training set	-1.71441
Nonbinder, training set	1.8778
Nonbinder, training set	-2.98001
Binder, training set	1.22122
Nonbinder, training set	-0.487118
Nonbinder, training set	-0.826231
Nonbinder, training set	-2.4867
Nonbinder, training set	-1.83974
Binder, training set	2.06261
Nonbinder, training set	-2.32644
Nonbinder, training set	-1.39356
Nonbinder, training set	-2.07681
Nonbinder, training set	-0.164015
Nonbinder, training set	-3.26079
Nonbinder, training set	-3.56867
Nonbinder, training set	0.203359
Binder, training set	1.04617
Nonbinder, training set	0.851733
Nonbinder, training set	-2.78402
Binder, training set	-1.94546
Nonbinder, training set	-1.47522
Nonbinder, training set	-2.94524
Nonbinder, training set	-3.10241
Binder, training set	3.14919
Nonbinder, training set	-1.25515
Binder, training set	2.35299
Nonbinder, training set	-0.302964
Nonbinder, training set	0.92043
Binder, training set	2.1925
Nonbinder, training set	-2.60545
Nonbinder, training set	0.60366
Nonbinder, training set	-0.908551
Nonbinder, training set	-2.36257
Nonbinder, training set	-2.2519
Nonbinder, training set	-0.883147
Nonbinder, training set	-2.00291
Nonbinder, training set	-2.38179
Nonbinder, training set	-0.0550166
Nonbinder, training set	-2.20223
Nonbinder, training set	1.96166
Binder, training set	-2.4015
Binder, training set	1.33571
Nonbinder, training set	-2.00002
Binder, training set	1.81631
Binder, training set	3.94279
Binder, training set	0.111261
Nonbinder, training set	-1.38969
Nonbinder, training set	-2.07768
Binder, training set	-1.36211
Nonbinder, training set	-1.96629
Nonbinder, training set	-2.84515
Nonbinder, training set	-2.03287
Nonbinder, training set	1.85821
Binder, training set	2.78613
Nonbinder, training set	1.70803
Nonbinder, training set	0.923454
Nonbinder, training set	1.46947
Binder, training set	2.59176
Nonbinder, training set	-1.95193
Nonbinder, training set	-2.41053
Nonbinder, training set	-2.23855
Binder, training set	2.66526
Binder, training set	2.35552
Nonbinder, training set	-3.53603
Binder, training set	2.53345
Nonbinder, training set	-2.65859
Binder, training set	2.37658
Nonbinder, training set	-2.64053
Nonbinder, training set	1.03152
Binder, training set	0.960502
Nonbinder, training set	-0.678805
Binder, training set	2.45107
Binder, training set	2.28569
Binder, training set	1.79958
Nonbinder, training set	-3.22048
Binder, training set	2.52119
Binder, training set	0.191584
Nonbinder, training set	-2.7523
Nonbinder, training set	-1.93992
Nonbinder, training set	-1.31107
Nonbinder, training set	-2.68647
Binder, training set	2.26627
Nonbinder, training set	-2.40007
Nonbinder, training set	-2.43343
Nonbinder, training set	0.889503
Nonbinder, training set	-3.0244
Nonbinder, training set	-2.13264
Nonbinder, training set	-0.755047
Binder, training set	-0.557425
Nonbinder, training set	-1.93882
Nonbinder, training set	1.38655
Nonbinder, training set	-1.63015
Nonbinder, training set	-1.48652
Nonbinder, training set	-1.90338
Nonbinder, training set	0.87587
Nonbinder, training set	1.36285
Binder, training set	2.50031
Nonbinder, training set	-2.36738
Nonbinder, training set	-1.81458
Nonbinder, training set	0.00422764
Nonbinder, training set	1.31934
Binder, training set	1.06291
Nonbinder, training set	0.195398
Nonbinder, training set	0.831763
Nonbinder, training set	-3.20161
Nonbinder, training set	-0.206273
Nonbinder, training set	-1.16856
Nonbinder, training set	-3.37009
Binder, training set	3.44575
Nonbinder, training set	-2.37064
Nonbinder, training set	-0.277372
Binder, training set	1.94518
Nonbinder, training set	-1.35792
Nonbinder, training set	-2.31579
Nonbinder, training set	-1.66081
Nonbinder, training set	-0.286747
Nonbinder, training set	-4.33885
Binder, training set	1.95059
Nonbinder, training set	-1.17666
Nonbinder, training set	-1.84811
Nonbinder, training set	-2.81207
Nonbinder, training set	-1.75022
Nonbinder, training set	-2.02428
Nonbinder, training set	-3.54197
Nonbinder, training set	-2.82343
Nonbinder, training set	-3.2597
Nonbinder, training set	-3.35027
Nonbinder, training set	-0.249171
Nonbinder, training set	-2.99954
Nonbinder, training set	-1.95675
Nonbinder, training set	-2.20707
Nonbinder, training set	-1.16308
Nonbinder, training set	-1.80913
Nonbinder, training set	3.20575
Nonbinder, training set	-2.70883
Nonbinder, training set	-0.807528
Nonbinder, training set	0.264207
Binder, training set	0.971244
Nonbinder, training set	1.74173
Binder, training set	3.35504
Nonbinder, training set	-2.82079
Nonbinder, training set	-2.33805
Nonbinder, training set	-3.64681
Binder, training set	2.84962
Nonbinder, training set	-2.28811
Nonbinder, training set	-1.00342
Nonbinder, training set	-2.22382
Nonbinder, training set	-2.53685
Nonbinder, training set	-3.06751
Nonbinder, training set	-1.62682
Binder, training set	1.219
Nonbinder, training set	-1.72905
Nonbinder, training set	0.263178
Nonbinder, training set	1.17358
Binder, training set	2.26007
Binder, training set	2.43525
Nonbinder, training set	-3.45122
Nonbinder, training set	-0.378803
Binder, training set	2.04452
Nonbinder, training set	-0.769483
Binder, training set	3.51399
Binder, training set	-1.56359
Binder, training set	2.75218
Binder, training set	2.49132
Binder, training set	1.87246
Nonbinder, training set	0.981464
Nonbinder, training set	-1.93301
Nonbinder, training set	1.06012
Binder, training set	0.337888
Nonbinder, training set	-0.867555
Nonbinder, training set	-2.52672
Binder, training set	1.80579
Binder, training set	1.13444
Nonbinder, training set	-2.15166
Binder, training set	0.972997
Nonbinder, training set	-0.938554
Nonbinder, training set	-0.0546516
Binder, training set	2.77428
Binder, training set	0.216123
Binder, training set	-1.62132
Nonbinder, training set	-2.28494
Nonbinder, training set	0.0347084
Nonbinder, training set	-0.818206
Nonbinder, training set	2.13624
Nonbinder, training set	1.11258
Nonbinder, training set	-2.71739
Nonbinder, training set	-2.98025
Nonbinder, training set	2.41114
Nonbinder, training set	-0.108502
Binder, training set	2.49819
Binder, training set	1.8988
Nonbinder, training set	-1.97261
Binder, training set	1.69347
Nonbinder, training set	-0.95979
Nonbinder, training set	2.96681
Nonbinder, training set	0.388505
Nonbinder, training set	-1.82914
Binder, training set	1.80507
Binder, training set	3.64058
Binder, training set	1.24766
Nonbinder, training set	-1.94205
Nonbinder, training set	1.28538
Nonbinder, training set	-2.38511
Binder, training set	3.39101
Nonbinder, training set	-1.1064
Binder, training set	-2.42178
Binder, training set	1.24547
Nonbinder, training set	-3.61518
Binder, training set	2.59349
Nonbinder, training set	-2.0477
Binder, training set	1.37581
Nonbinder, training set	0.0546156
Nonbinder, training set	-2.91989
Nonbinder, training set	-2.30199
Nonbinder, training set	-1.36624
Nonbinder, training set	-2.80133
Binder, training set	2.29857
Nonbinder, training set	-2.64013
Nonbinder, training set	-1.46889
Binder, training set	2.66431
Nonbinder, training set	-1.762
Nonbinder, training set	-2.87351
Nonbinder, training set	-2.57192
Nonbinder, training set	-3.28318
Nonbinder, training set	-2.72186
Nonbinder, training set	-1.77878
Nonbinder, training set	-3.0156
Nonbinder, training set	-0.479607
Nonbinder, training set	-1.92377
Nonbinder, training set	-2.82693
Nonbinder, training set	1.70614
Nonbinder, training set	-0.75361
Binder, training set	2.48294
Nonbinder, training set	-1.27951
Nonbinder, training set	1.82039
Nonbinder, training set	0.139924
Binder, training set	2.20209
Nonbinder, training set	-3.78144
Binder, training set	-0.265313
Nonbinder, training set	-1.69714
Nonbinder, training set	-1.25468
Nonbinder, training set	-1.37804
Nonbinder, training set	-2.48604
Nonbinder, training set	-3.78069
Nonbinder, training set	-2.30525
Binder, training set	2.56708
Nonbinder, training set	-1.23193
Binder, training set	1.32562
Binder, training set	1.4399
Nonbinder, training set	-3.20272
Nonbinder, training set	-3.4056
Nonbinder, training set	-0.637386
Nonbinder, training set	1.7731
Nonbinder, training set	-1.65226
Binder, training set	2.15805
Nonbinder, training set	-2.08026
Nonbinder, training set	-3.30611
Binder, training set	2.22884
Binder, training set	2.10409
Nonbinder, training set	-2.28299
Nonbinder, training set	-0.767954
Nonbinder, training set	3.45377
Nonbinder, training set	-2.37766
Nonbinder, training set	-2.07408
Binder, training set	1.76184
Nonbinder, training set	-1.71614
Nonbinder, training set	-0.975955
Binder, training set	-0.127543
Binder, training set	2.9036
Nonbinder, training set	-0.537548
Nonbinder, training set	-1.47167
Binder, training set	2.07245
Nonbinder, training set	-0.580825
Nonbinder, training set	-1.2094
Nonbinder, training set	-2.98883
Nonbinder, training set	-1.67186
Binder, training set	1.07364
Nonbinder, training set	-1.41957
Binder, training set	2.54324
Binder, training set	-2.94315
Nonbinder, training set	-2.93977
Nonbinder, training set	-2.47471
Nonbinder, training set	-1.18852
Nonbinder, training set	-2.72647
Nonbinder, training set	0.195697
Binder, training set	3.28638
Nonbinder, training set	1.15369
Nonbinder, training set	-0.617671
Binder, training set	0.521876
Nonbinder, training set	0.62963
Nonbinder, training set	-0.434888
Nonbinder, training set	-2.82482
Nonbinder, training set	0.189195
Nonbinder, training set	-0.556713
Binder, training set	1.87825
Binder, training set	2.55191
Binder, training set	1.36488
Nonbinder, training set	-1.38161
Nonbinder, training set	-2.10489
Binder, training set	3.82985
Nonbinder, training set	0.069538
Nonbinder, training set	-2.92083
Binder, training set	1.61536
Nonbinder, training set	-0.0555449
Nonbinder, training set	2.21953
Nonbinder, training set	-2.34947
Nonbinder, training set	0.523872
Binder, training set	-2.41998
Nonbinder, training set	-3.02716
Nonbinder, training set	-2.44694
Nonbinder, training set	-2.57941
Nonbinder, training set	-2.96174
Binder, training set	2.45332
Nonbinder, training set	-1.50913
Binder, training set	1.29417
Binder, training set	1.62392
Binder, training set	2.74046
Binder, training set	1.98492
Nonbinder, training set	-3.46277
Nonbinder, training set	-2.96293
Nonbinder, training set	-2.20166
Nonbinder, training set	-0.625161
Nonbinder, training set	-0.613089
Nonbinder, training set	-1.8459
Nonbinder, training set	-3.06993
Nonbinder, training set	-3.19971
Nonbinder, training set	-0.24781
Binder, training set	2.46974
Nonbinder, training set	-3.00955
Binder, training set	-0.091168
Nonbinder, training set	-2.71577
Nonbinder, training set	-0.404706
Nonbinder, training set	-1.85088
Nonbinder, training set	-3.29922
Nonbinder, training set	1.13563
Nonbinder, training set	-2.95525
Binder, training set	2.21402
Binder, training set	2.01084
Nonbinder, training set	0.161433
Nonbinder, training set	0.459875
Binder, training set	1.64428
Binder, training set	1.65699
Nonbinder, training set	-2.61185
Nonbinder, training set	-2.39565
Binder, training set	1.73287
Nonbinder, training set	-2.24955
Nonbinder, training set	-1.99017
Nonbinder, training set	-3.40566
Nonbinder, training set	-1.25681
Nonbinder, training set	1.66939
Binder, training set	0.260703
Binder, training set	2.31167
Nonbinder, training set	-0.71394
Nonbinder, training set	-1.87669
Binder, training set	1.70887
Binder, training set	1.73834
Binder, training set	0.696894
Nonbinder, training set	-3.02929
Nonbinder, training set	-2.9679
Binder, training set	1.57072
Binder, training set	1.35322
Binder, training set	2.08575
Binder, training set	1.35512
Binder, training set	2.36351
Nonbinder, training set	-2.45687
Binder, training set	0.418709
Nonbinder, training set	-3.73987
Binder, training set	0.585988
Nonbinder, training set	-1.49007
Nonbinder, training set	-2.34288
Nonbinder, training set	-0.18515
Nonbinder, training set	-1.71323
Nonbinder, training set	-1.01239
Nonbinder, training set	-2.00066
Binder, training set	2.2613
Nonbinder, training set	1.47745
Binder, training set	2.24995
Nonbinder, training set	-2.54939
Nonbinder, training set	-2.63165
Binder, training set	2.50426
Nonbinder, training set	1.45816
Nonbinder, training set	-3.11456
Nonbinder, training set	-3.60101
Nonbinder, training set	-3.68481
Nonbinder, training set	-1.60877
Nonbinder, training set	-2.53739
Binder, training set	-0.826703
Nonbinder, training set	-3.22388
Nonbinder, training set	-2.01408
Nonbinder, training set	-2.32957
Nonbinder, training set	0.301401
Nonbinder, training set	-1.91741
Nonbinder, training set	-2.63174
Nonbinder, training set	-3.02258
Nonbinder, training set	0.749636
Nonbinder, training set	-0.870836
Nonbinder, training set	-2.41194
Nonbinder, training set	-2.96588
Binder, training set	1.57461
Binder, training set	2.35518
Nonbinder, training set	-1.05325
Nonbinder, training set	1.51368
Nonbinder, training set	-3.14254
Binder, training set	-2.11473
Nonbinder, training set	-0.26933
Nonbinder, training set	-3.00103
Nonbinder, training set	-0.175397
Nonbinder, training set	-2.06573
Nonbinder, training set	-1.82212
Nonbinder, training set	-1.62595
Nonbinder, training set	-1.97108
Nonbinder, training set	-2.40143
Nonbinder, training set	-2.28729
Nonbinder, training set	-3.4931
Nonbinder, training set	1.33193
Nonbinder, training set	-3.55258
Nonbinder, training set	-1.01262
Binder, training set	1.43103
Binder, training set	-0.37155
Nonbinder, training set	-0.348833
Nonbinder, training set	-1.89098
Nonbinder, training set	-0.933706
Nonbinder, training set	1.44039
Nonbinder, training set	-1.78428
Nonbinder, training set	-3.53675
Nonbinder, training set	-3.3178
Nonbinder, training set	-2.38973
Binder, training set	2.85128
Nonbinder, training set	-2.68508
Nonbinder, training set	-2.53518
Binder, training set	1.14881
Nonbinder, training set	-2.2113
Nonbinder, training set	1.06966
Binder, training set	0.724911
Nonbinder, training set	-3.32814
Binder, training set	1.57309
Nonbinder, training set	-2.96859
Nonbinder, training set	1.73416
Nonbinder, training set	-3.20578
Binder, training set	0.621284
Nonbinder, training set	-1.75149
Nonbinder, training set	1.16614
Nonbinder, training set	-0.901484
Nonbinder, training set	-2.71045
Nonbinder, training set	-1.37495
Nonbinder, training set	0.102021
Binder, training set	2.57782
Nonbinder, training set	-1.05915
Nonbinder, training set	-3.08239
Nonbinder, training set	-1.81808
Nonbinder, training set	-2.21317
Nonbinder, training set	-2.08607
Nonbinder, training set	1.56074
Binder, training set	1.6136
Nonbinder, training set	-0.464559
Nonbinder, training set	-2.60319
Binder, training set	1.96935
Nonbinder, training set	-2.55691
Binder, training set	1.02286
Nonbinder, training set	-2.69447
Nonbinder, training set	-3.10084
Nonbinder, training set	-2.18204
Nonbinder, training set	-3.26517
Nonbinder, training set	-2.50272
Nonbinder, training set	0.453529
Nonbinder, training set	1.31248
Nonbinder, training set	-0.398009
Nonbinder, training set	-0.54021
Nonbinder, training set	-1.43544
Nonbinder, training set	-3.43134
Nonbinder, training set	-3.38547
Nonbinder, training set	-2.55307
Nonbinder, training set	-2.13603
Binder, training set	1.77847
Binder, training set	2.37786
Nonbinder, training set	-2.76061
Binder, training set	3.231
Nonbinder, training set	-2.94687
Nonbinder, training set	-1.7123
Nonbinder, training set	-0.280126
Nonbinder, training set	-0.252355
Nonbinder, training set	-1.40659
Binder, training set	1.74584
Binder, training set	-2.55102
Nonbinder, training set	0.386376
Binder, training set	-0.585316
Nonbinder, training set	1.15505
Nonbinder, training set	-0.621716
Nonbinder, training set	-3.60074
Nonbinder, training set	-2.835
Nonbinder, training set	1.14494
Binder, training set	2.05198
Nonbinder, training set	-2.04791
Binder, training set	1.6559
Nonbinder, training set	-1.89036
Nonbinder, training set	-2.93196
Nonbinder, training set	-1.22304
Nonbinder, training set	-2.94257
Nonbinder, training set	2.62884
Nonbinder, training set	-2.16814
Nonbinder, training set	-3.18347
Nonbinder, training set	-3.59464
Nonbinder, training set	-4.06687
Nonbinder, training set	-2.46308
Nonbinder, training set	-2.20827
Nonbinder, training set	-2.01129
Nonbinder, training set	0.58775
Nonbinder, training set	-0.568196
Nonbinder, training set	-2.50015
Nonbinder, training set	-2.10647
Binder, training set	1.8325
Binder, training set	2.0887
Nonbinder, training set	-3.09955
Binder, training set	2.20184
Binder, training set	2.02217
Nonbinder, training set	-2.21109
Binder, training set	2.65444
Nonbinder, training set	-2.56915
Nonbinder, training set	-2.89333
Nonbinder, training set	-3.22046
Nonbinder, training set	-1.90282
Nonbinder, training set	0.610098
Binder, training set	3.46004
Nonbinder, training set	-1.92484
Nonbinder, training set	-2.73287
Nonbinder, training set	-0.330644
Nonbinder, training set	-1.80835
Nonbinder, training set	-2.59779
Binder, training set	1.4535
Binder, training set	1.74562
Nonbinder, training set	-2.70796
Nonbinder, training set	-1.60075
Nonbinder, training set	1.08474
Nonbinder, training set	-2.4842
Nonbinder, training set	-3.78704
Nonbinder, training set	-2.44019
Nonbinder, training set	-2.40743
Binder, training set	2.34742
Nonbinder, training set	-1.74429
Nonbinder, training set	-2.28451
Nonbinder, training set	-0.629625
Nonbinder, training set	-2.5683
Nonbinder, training set	1.36876
Nonbinder, training set	-2.54091
Nonbinder, training set	1.33264
Binder, training set	1.97419
Nonbinder, training set	-2.51692
Binder, training set	2.25817
Nonbinder, training set	-1.86868
Nonbinder, training set	-2.32067
Nonbinder, training set	-1.0237
Nonbinder, training set	-3.86984
Binder, training set	-1.92407
Nonbinder, training set	-2.26472
Nonbinder, training set	1.3699
Nonbinder, training set	-2.5605
Nonbinder, training set	-3.91658
Nonbinder, training set	-2.97623
Binder, training set	2.01428
Nonbinder, training set	1.52142
Binder, training set	2.46062
Nonbinder, training set	-1.46038
Nonbinder, training set	-3.01123
Binder, training set	1.51227
Binder, training set	1.68948
Binder, training set	2.15085
Nonbinder, training set	-0.630273
Nonbinder, training set	-3.06715
Nonbinder, training set	0.624614
Nonbinder, training set	-0.15967
Nonbinder, training set	-2.38273
Nonbinder, training set	-2.45654
Nonbinder, training set	-3.55264
Nonbinder, training set	-2.68767
Nonbinder, training set	-2.70811
Nonbinder, training set	-2.20642
Nonbinder, training set	0.588894
Nonbinder, training set	1.65906
Binder, training set	3.42887
Nonbinder, training set	1.22326
Nonbinder, training set	-2.09063
Nonbinder, training set	-2.48593
Binder, training set	-0.990524
Nonbinder, training set	-1.85343
Nonbinder, training set	-2.24945
Nonbinder, training set	-3.19331
Binder, training set	0.455247
Nonbinder, training set	-0.392511
Binder, training set	1.70382
Nonbinder, training set	-2.57469
Nonbinder, training set	2.9618
Binder, training set	0.90181
Nonbinder, training set	-2.04546
Binder, training set	-0.887811
Binder, training set	1.73109
Nonbinder, training set	0.176696
Binder, training set	-1.6437
Nonbinder, training set	-0.729802
Nonbinder, training set	-1.47679
Nonbinder, training set	-1.06055
Nonbinder, training set	-0.839789
Nonbinder, training set	-2.83716
Binder, training set	1.82201
Nonbinder, training set	0.070331
Nonbinder, training set	-0.173392
Binder, training set	1.69008
Nonbinder, training set	-3.58052
Nonbinder, training set	1.13408
Nonbinder, training set	-2.31002
Nonbinder, training set	-3.15896
Nonbinder, training set	-3.39662
Nonbinder, training set	2.74375
Nonbinder, training set	-0.799001
Binder, training set	-0.87026
Binder, training set	1.71968
Nonbinder, training set	-0.467652
Nonbinder, training set	-3.28118
Nonbinder, training set	-1.44517
Nonbinder, training set	-2.66894
Binder, training set	2.2825
Binder, training set	2.068
Nonbinder, training set	-1.61113
Binder, training set	2.21775
Nonbinder, training set	0.342205
Nonbinder, training set	-1.22343
Binder, training set	1.71124
Nonbinder, training set	-2.0091
Nonbinder, training set	-1.16783
Nonbinder, training set	-2.92345
Nonbinder, training set	-3.18865
Nonbinder, training set	-1.84379
Binder, training set	1.31839
Nonbinder, training set	-1.09361
Nonbinder, training set	-2.67162
Nonbinder, training set	-1.87938
Binder, training set	0.369715
Nonbinder, training set	-3.29427
Nonbinder, training set	-1.32841
Nonbinder, training set	-2.24139
Nonbinder, training set	-2.3212
Nonbinder, training set	-0.218849
Nonbinder, training set	-2.01577
Nonbinder, training set	-0.549958
Nonbinder, training set	-2.57391
Nonbinder, training set	-0.968364
Nonbinder, training set	-1.78217
Nonbinder, training set	-2.72529
Binder, training set	0.971514
Binder, training set	0.676826
Binder, training set	0.226285
Nonbinder, training set	-0.928498
Nonbinder, training set	-1.9876
Binder, training set	-1.43222
Nonbinder, training set	-1.14559
Binder, training set	1.83403
Nonbinder, training set	-1.93739
Nonbinder, training set	2.41789
Nonbinder, training set	-1.86896
Nonbinder, training set	-2.24094
Nonbinder, training set	-2.07638
Nonbinder, training set	-2.42055
Nonbinder, training set	-1.32008
Binder, training set	-0.241831
Nonbinder, training set	-2.5989
Nonbinder, training set	-1.49558
Nonbinder, training set	-1.7397
Nonbinder, training set	-1.59566
Nonbinder, training set	-2.04484
Nonbinder, training set	-2.47681
Nonbinder, training set	-0.94098
Binder, training set	2.3136
Nonbinder, training set	-3.08235
Nonbinder, training set	-2.82629
Nonbinder, training set	-0.382501
Nonbinder, training set	-2.51348
Nonbinder, training set	-1.87262
Nonbinder, training set	1.27837
Nonbinder, training set	-3.37086
Nonbinder, training set	2.65552
Nonbinder, training set	-2.82022
Nonbinder, training set	-0.703419
Nonbinder, training set	1.10544
Nonbinder, training set	3.63719
Nonbinder, training set	-2.74218
Nonbinder, training set	-2.703
Nonbinder, training set	-2.58838
Nonbinder, training set	-2.74071
Nonbinder, training set	0.612797
Nonbinder, training set	-0.820346
Binder, training set	2.12917
Nonbinder, training set	-0.310129
Binder, training set	1.23446
Nonbinder, training set	-3.16563
Binder, training set	3.94765
Binder, training set	2.37086
Binder, training set	2.37191
Nonbinder, training set	-2.05807
Binder, training set	2.99183
Nonbinder, training set	0.994282
Nonbinder, training set	-3.32142
Binder, training set	3.21387
Nonbinder, training set	-1.12611
Nonbinder, training set	-1.29654
Binder, training set	1.8361
Nonbinder, training set	-1.42461
Binder, training set	2.27328
Nonbinder, training set	1.38602
Nonbinder, training set	-2.94718
Nonbinder, training set	-1.92263
Binder, training set	1.3875
Nonbinder, training set	1.47549
Nonbinder, training set	-2.7334
Nonbinder, training set	-1.64397
Nonbinder, training set	-2.19057
Nonbinder, training set	-3.42914
Nonbinder, training set	-2.26781
Nonbinder, training set	0.132642
Nonbinder, training set	-1.86908
Binder, training set	1.48234
Nonbinder, training set	-1.99575
Nonbinder, training set	1.51607
Nonbinder, training set	-2.22116
Nonbinder, training set	-0.456023
Nonbinder, training set	-1.67785
Nonbinder, training set	-2.73808
Nonbinder, training set	1.59339
Nonbinder, training set	-2.63156
Nonbinder, training set	1.06276
Nonbinder, training set	-0.37557
Nonbinder, training set	-1.68766
Nonbinder, training set	0.683215
Binder, training set	0.69546
Nonbinder, training set	-1.64653
Binder, training set	3.35515
Nonbinder, training set	-2.5124
Nonbinder, training set	-1.88626
Nonbinder, training set	-2.19791
Nonbinder, training set	0.663798
Nonbinder, training set	-2.61668
Binder, training set	1.57335
Binder, training set	-0.0688939
Nonbinder, training set	-2.1899
Nonbinder, training set	-2.70984
Nonbinder, training set	-1.28615
Nonbinder, training set	-3.89537
Nonbinder, training set	-0.958516
Nonbinder, training set	-3.45638
Binder, training set	-2.34886
Binder, training set	1.9261
Binder, training set	0.647473
Nonbinder, training set	-1.28742
Nonbinder, training set	-0.655745
Nonbinder, training set	0.116714
Nonbinder, training set	-2.98357
Binder, training set	2.012
Nonbinder, training set	1.21301
Nonbinder, training set	-1.67225
Nonbinder, training set	0.199512
Nonbinder, training set	-2.81536
Binder, training set	1.70377
Nonbinder, training set	-1.38283
Binder, training set	3.16484
Binder, training set	2.3618
Nonbinder, training set	-0.794271
Nonbinder, training set	-0.961681
Binder, training set	2.26516
Binder, training set	2.37428
Binder, training set	2.87076
Nonbinder, training set	-3.2389
Nonbinder, training set	-2.31504
Nonbinder, training set	-2.28846
Binder, training set	0.8962
Nonbinder, training set	-2.07072
Nonbinder, training set	0.170829
Nonbinder, training set	0.0717359
Nonbinder, training set	-1.80984
Nonbinder, training set	-0.403559
Nonbinder, training set	-2.45803
Nonbinder, training set	-2.9391
Nonbinder, training set	-1.39106
Binder, training set	1.34226
Binder, training set	2.90723
Nonbinder, training set	1.44781
Nonbinder, training set	-2.39474
Binder, training set	2.68451
Nonbinder, training set	-3.13594
Binder, training set	2.00133
Nonbinder, training set	-2.63983
Nonbinder, training set	-2.20827
Nonbinder, training set	3.18941
Nonbinder, training set	-3.04875
Nonbinder, training set	-2.88811
Nonbinder, training set	1.16626
Nonbinder, training set	-1.46807
Binder, training set	2.70703
Nonbinder, training set	-2.699
Nonbinder, training set	-2.83139
Nonbinder, training set	1.14301
Binder, training set	1.60928
Binder, training set	3.11385
Nonbinder, training set	-2.57337
Nonbinder, training set	1.66226
Nonbinder, training set	-0.476161
Binder, training set	4.02284
Nonbinder, training set	-1.72381
Nonbinder, training set	-1.77475
Nonbinder, training set	-2.19306
Nonbinder, training set	-0.985195
Nonbinder, training set	-2.47198
Nonbinder, training set	-3.7311
Nonbinder, training set	-0.00973475
Nonbinder, training set	-2.45674
Binder, training set	1.94452
Binder, training set	0.967234
Binder, training set	2.02857
Nonbinder, training set	-1.57231
Binder, training set	3.27402
Nonbinder, training set	1.29659
Nonbinder, training set	-2.7951
Nonbinder, training set	-2.88977
Binder, training set	0.528677
Nonbinder, training set	-2.8854
Nonbinder, training set	-1.54363
Binder, training set	-0.717178
Binder, training set	1.4958
Nonbinder, training set	-3.34475
Nonbinder, training set	-0.27469
Nonbinder, training set	-0.737909
Nonbinder, training set	2.26332
Nonbinder, training set	0.12731
Nonbinder, training set	-1.78025
Nonbinder, training set	1.97103
Nonbinder, training set	3.17444
Binder, training set	1.81613
Nonbinder, training set	-0.0976419
Nonbinder, training set	-2.47004
Nonbinder, training set	-2.89625
Binder, training set	0.741
Nonbinder, training set	-2.45697
Nonbinder, training set	3.49579
Nonbinder, training set	-0.988513
Nonbinder, training set	1.63897
Binder, training set	2.65797
Nonbinder, training set	-2.66404
Nonbinder, training set	-0.115805
Nonbinder, training set	-0.744179
Nonbinder, training set	-1.00297
Nonbinder, training set	-1.57629
Nonbinder, training set	2.11831
Nonbinder, training set	2.08219
Nonbinder, training set	-3.46885
Nonbinder, training set	2.90234
Nonbinder, training set	0.259682
Nonbinder, training set	-2.89312
Nonbinder, training set	-3.06738
Nonbinder, training set	-0.597378
Nonbinder, training set	-3.66126
Nonbinder, training set	-2.33901
Nonbinder, training set	-2.92397
Nonbinder, training set	-2.78512
Nonbinder, training set	-1.42084
Nonbinder, training set	-1.40548
Nonbinder, training set	-1.18568
Binder, training set	2.04027
Nonbinder, training set	-1.449
Nonbinder, training set	0.501305
Nonbinder, training set	-1.11701
Nonbinder, training set	-1.95472
Nonbinder, training set	1.21026
Binder, training set	3.89632
Binder, training set	1.49509
Nonbinder, training set	-0.317033
Nonbinder, training set	-1.10764
Nonbinder, training set	-2.84499
Nonbinder, training set	-1.36965
Nonbinder, training set	-1.31739
Nonbinder, training set	-0.924588
Nonbinder, training set	-2.40907
Nonbinder, training set	-2.86954
Nonbinder, training set	-2.56796
Nonbinder, training set	-2.72911
Nonbinder, training set	-2.90433
Nonbinder, training set	-1.42632
Binder, training set	2.00922
Binder, training set	1.48206
Nonbinder, training set	-2.93158
Binder, training set	2.99212
Binder, training set	3.56597
Nonbinder, training set	-2.24293
Nonbinder, training set	-2.56199
Nonbinder, training set	0.174267
Nonbinder, training set	-2.9299
Nonbinder, training set	-2.12835
Binder, training set	3.12414
Nonbinder, training set	-0.468873
Nonbinder, training set	-2.54615
Nonbinder, training set	-1.71358
Nonbinder, training set	-2.23766
Nonbinder, training set	-2.03133
Nonbinder, training set	0.0141876
Nonbinder, training set	0.924702
Nonbinder, training set	0.228897
Binder, training set	0.0109166
Nonbinder, training set	-2.74383
Nonbinder, training set	-0.652135
Binder, training set	1.65803
Nonbinder, training set	-1.7877
Nonbinder, training set	-1.02451
Binder, training set	0.292092
Binder, training set	3.93865
Binder, training set	1.67094
Nonbinder, training set	0.718806
Nonbinder, training set	-2.8744
Nonbinder, training set	-0.919841
Binder, training set	2.43706
Nonbinder, training set	-3.56676
Nonbinder, training set	-2.05465
Nonbinder, training set	-2.38133
Binder, training set	2.34603
Nonbinder, training set	-1.83626
Nonbinder, training set	1.33529
Nonbinder, training set	-2.53558
Nonbinder, training set	-2.06258
Nonbinder, training set	-2.27799
Nonbinder, training set	-1.86269
Nonbinder, training set	-1.8421
Nonbinder, training set	-3.02587
Nonbinder, training set	-1.1734
Nonbinder, training set	-0.459605
Nonbinder, training set	-3.33587
Binder, training set	2.93487
Nonbinder, training set	-2.83942
Nonbinder, training set	-2.02723
Nonbinder, training set	-1.38998
Binder, training set	2.30322
Nonbinder, training set	2.63317
Binder, training set	1.25978
Nonbinder, training set	-3.02093
Nonbinder, training set	-1.41732
Nonbinder, training set	-2.74982
Nonbinder, training set	-1.82186
Nonbinder, training set	-0.279895
Nonbinder, training set	-0.435865
Nonbinder, training set	2.76255
Nonbinder, training set	-1.88472
Nonbinder, training set	-2.85206
Nonbinder, training set	-0.313073
Nonbinder, training set	-2.13002
Binder, training set	0.536325
Nonbinder, training set	-1.96638
Nonbinder, training set	-1.68726
[truncated: 28,000 more rows]

## Sheet: Figure S10B
Score
1.19067		trastuzumab score
2.63056		2.56161
2.6992
1.35812
1.60765
1.39881
1.18048
1.32056
2.0685
1.04008
2.20427
3.17519
1.28989
1.11704
2.35477
1.85773
2.11304
1.7579
0.633404
2.76986
0.782719
3.63824
2.50453
2.50448
2.74537
1.41295
2.27481
0.171372
2.70896
3.05392
1.38272
1.85308
2.27929
0.774149
1.42477
1.8796
1.21668
1.11217
2.83226
1.17839
1.70434
1.35917
1.40513
2.30126
1.8838
0.608435
2.38568
0.907021
1.29184
1.18242
1.51031
1.01457
0.873286
1.81865
1.75988
2.56161

## Sheet: Figure S10C
category	uncertainty
Correct prediction	-0.483967
Correct prediction	-0.908372
Correct prediction	-0.946579
Correct prediction	-0.463828
Correct prediction	-0.860275
Correct prediction	-0.650821
Correct prediction	-0.676274
Correct prediction	-1.25925
Correct prediction	-0.598866
Correct prediction	-0.94414
Correct prediction	-0.927454
Correct prediction	-0.709176
Correct prediction	-0.907201
Correct prediction	-1.38967
Correct prediction	-0.749989
Correct prediction	-1.10436
Correct prediction	-0.904596
Correct prediction	-0.447406
Correct prediction	-0.656712
Correct prediction	-0.796511
Incorrect prediction	-0.738236
Correct prediction	-1.23027
Correct prediction	-0.290001
Correct prediction	-0.765316
Correct prediction	-0.765046
Correct prediction	-1.22938
Correct prediction	-0.647506
Correct prediction	-0.701344
Correct prediction	-0.577167
Correct prediction	-1.20466
Correct prediction	-0.788876
Correct prediction	-1.38611
Correct prediction	-1.16551
Correct prediction	-0.115168
Correct prediction	-1.23328
Correct prediction	-1.11717
Correct prediction	-0.30853
Correct prediction	-0.88134
Correct prediction	-0.802282
Correct prediction	-0.707636
Correct prediction	-1.27383
Correct prediction	-0.872224
Correct prediction	-0.493031
Correct prediction	-0.767541
Incorrect prediction	-0.650978
Correct prediction	-1.15262
Correct prediction	-1.23988
Correct prediction	-0.900421
Correct prediction	-0.675534
Correct prediction	-0.655778
Incorrect prediction	-0.859947
Correct prediction	-0.934664
Correct prediction	-1.35242
Correct prediction	-0.49349
Correct prediction	-0.79093
Correct prediction	-0.906498
Correct prediction	-1.21795
Correct prediction	-0.700184
Correct prediction	-1.18773
Correct prediction	-0.704695
Correct prediction	-0.74242
Correct prediction	-1.00223
Correct prediction	-0.596138
Correct prediction	-1.42667
Correct prediction	-1.23072
Correct prediction	-0.818385
Correct prediction	-0.328322
Correct prediction	-1.19891
Correct prediction	-0.750304
Correct prediction	-1.102
Correct prediction	-1.10536
Correct prediction	-0.985404
Correct prediction	-1.25752
Incorrect prediction	-0.801304
Correct prediction	-0.797176
Incorrect prediction	-0.540408
Correct prediction	-0.791378
Correct prediction	-1.08637
Correct prediction	-0.481292
Correct prediction	-0.429122
Incorrect prediction	-0.514003
Correct prediction	-0.894544
Incorrect prediction	-0.685318
Correct prediction	-0.92018
Correct prediction	-1.05428
Correct prediction	-1.00007
Incorrect prediction	-0.785081
Correct prediction	-1.00555
Correct prediction	-0.584834
Correct prediction	-1.13361
Correct prediction	-0.656522
Correct prediction	-1.24251
Correct prediction	-0.489983
Correct prediction	-0.88519
Correct prediction	-1.16748
Correct prediction	-1.24512
Incorrect prediction	-0.67703
Correct prediction	-1.14638
Correct prediction	-0.644423
Correct prediction	-0.667903
Correct prediction	-0.657128
Incorrect prediction	-0.927875
Incorrect prediction	-0.66619
Correct prediction	-0.616974
Correct prediction	-0.74074
Correct prediction	-1.06008
Incorrect prediction	-1.23853
Incorrect prediction	-0.554565
Incorrect prediction	-0.674597
Correct prediction	-1.23255
Correct prediction	-0.876204
Correct prediction	0.0957599
Correct prediction	-0.579454
Correct prediction	-0.436479
Correct prediction	-0.425434
Correct prediction	-1.16221
Correct prediction	-0.601697
Correct prediction	-0.615683
Correct prediction	-1.05135
Incorrect prediction	-1.04452
Correct prediction	-1.08815
Incorrect prediction	-0.706954
Correct prediction	-0.561427
Correct prediction	-1.53174
Correct prediction	-0.938266
Incorrect prediction	-0.658671
Correct prediction	-0.517616
Correct prediction	-0.488115
Incorrect prediction	-0.603438
Correct prediction	-1.09424
Correct prediction	-1.07277
Correct prediction	-1.35501
Incorrect prediction	-0.509282
Correct prediction	-1.01561
Correct prediction	-0.786233
Correct prediction	-0.601399
Correct prediction	-0.659842
Correct prediction	-0.542928
Correct prediction	-0.726788
Correct prediction	-0.557726
Correct prediction	-0.959643
Correct prediction	-1.07378
Correct prediction	-0.415209
Correct prediction	-0.829089
Correct prediction	-1.20006
Incorrect prediction	-0.460958
Correct prediction	-1.19944
Correct prediction	-1.0156
Correct prediction	-0.87209
Correct prediction	-0.928426
Correct prediction	-0.273744
Correct prediction	-0.949746
Correct prediction	-0.827708
Correct prediction	-0.600125
Correct prediction	-1.06935
Correct prediction	-0.658128
Correct prediction	-1.13271
Correct prediction	-0.991183
Correct prediction	-0.823437
Correct prediction	-0.935049
Correct prediction	-0.392065
Correct prediction	-0.641623
Correct prediction	-1.06334
Correct prediction	-1.01597
Correct prediction	-0.305706
Correct prediction	-0.738404
Correct prediction	-0.127602
Incorrect prediction	-0.386303
Correct prediction	-0.536838
Correct prediction	-0.983827
Correct prediction	-0.73711
Incorrect prediction	-0.314386
Correct prediction	-1.06054
Correct prediction	-0.810525
Correct prediction	-1.15888
Correct prediction	-0.320476
Incorrect prediction	-0.689369
Correct prediction	-0.784181
Correct prediction	-0.896078
Correct prediction	-1.49969
Correct prediction	-0.618518
Correct prediction	-1.28505
Incorrect prediction	-0.481505
Correct prediction	-1.29809
Incorrect prediction	-0.685073
Correct prediction	-1.21396
Correct prediction	-1.10629
Correct prediction	-1.00538
Correct prediction	-1.15827
Correct prediction	-0.955041
Correct prediction	-0.49137
Incorrect prediction	-0.763795
Correct prediction	-0.725271
Correct prediction	-0.883596
Correct prediction	-0.936712
Incorrect prediction	-0.957596
Correct prediction	-0.603701
Correct prediction	-0.79304
Correct prediction	-1.4366
Correct prediction	-1.08711
Correct prediction	-0.856466
Correct prediction	-1.14684
Correct prediction	-0.916111
Correct prediction	-0.885861
Correct prediction	-0.659446
Incorrect prediction	-0.660256
Correct prediction	-0.709936
Correct prediction	-1.03099
Incorrect prediction	-0.758888
Correct prediction	-1.11914
Correct prediction	-1.06025
Correct prediction	-0.365013
Correct prediction	-0.584745
Correct prediction	-0.676503
Correct prediction	-0.811324
Incorrect prediction	-0.599414
Correct prediction	-0.764975
Correct prediction	-0.900594
Correct prediction	-0.848416
Incorrect prediction	-0.886591
Correct prediction	-0.565135
Correct prediction	-1.36461
Correct prediction	-1.10309
Correct prediction	-0.700543
Correct prediction	-0.484305
Correct prediction	-1.03031
Correct prediction	-0.741026
Correct prediction	-1.18248
Incorrect prediction	-0.180559
Incorrect prediction	-1.06161
Correct prediction	-0.940388
Correct prediction	-0.996452
Correct prediction	-0.695681
Correct prediction	-0.922935
Correct prediction	-0.786754
Correct prediction	-1.57468
Correct prediction	-0.577927
Correct prediction	-0.119193
Correct prediction	-0.662951
Correct prediction	-1.03505
Incorrect prediction	-1.24393
Correct prediction	-0.972916
Correct prediction	-1.09236
Correct prediction	-0.956054
Correct prediction	-0.442
Correct prediction	-1.02377
Incorrect prediction	-0.681912
Correct prediction	-1.21085
Correct prediction	-1.29316
Correct prediction	-0.685693
Correct prediction	-0.540596
Correct prediction	-0.76706
Correct prediction	0.0717258
Correct prediction	-1.15963
Correct prediction	-1.22208
Correct prediction	-0.856916
Correct prediction	-0.437105
Incorrect prediction	-0.676412
Correct prediction	-0.946831
Incorrect prediction	-1.30792
Correct prediction	-0.928849
Incorrect prediction	-1.02733
Correct prediction	-0.756034
Incorrect prediction	-0.571301
Correct prediction	-0.846999
Correct prediction	-0.406095
Correct prediction	-0.606886
Correct prediction	-0.904223
Correct prediction	-1.00417
Correct prediction	-0.731618
Correct prediction	-0.761906
Correct prediction	-0.0158124
Correct prediction	-0.350548
Correct prediction	-1.10065
Correct prediction	-1.15673
Correct prediction	-0.845773
Correct prediction	-0.912412
Incorrect prediction	-1.17041
Correct prediction	-0.567303
Incorrect prediction	-1.02822
Correct prediction	-0.898871
Correct prediction	-0.892506
Correct prediction	-0.473154
Correct prediction	-1.16524
Correct prediction	-0.879875
Incorrect prediction	-1.00633
Correct prediction	-0.828701
Incorrect prediction	-0.720822
Correct prediction	-0.993613
Incorrect prediction	-1.22202
Correct prediction	-0.469242
Correct prediction	-0.499248
Correct prediction	-0.766574
Correct prediction	-1.12514
Correct prediction	-1.06593
Correct prediction	-0.395521
Correct prediction	-0.308932
Incorrect prediction	-0.522496
Correct prediction	-1.03165
Incorrect prediction	-0.329122
Correct prediction	-0.972371
Correct prediction	-0.864433
Correct prediction	-0.754764
Correct prediction	-1.09939
Correct prediction	-0.837943
Correct prediction	-0.195032
Correct prediction	-0.870956
Correct prediction	-0.474696
Incorrect prediction	-0.611401
Correct prediction	-1.17251
Correct prediction	-1.01006
Correct prediction	-0.998095
Correct prediction	-0.852016
Correct prediction	-1.32594
Correct prediction	-0.958964
Correct prediction	-1.25378
Correct prediction	-0.849287
Correct prediction	-0.706298
Correct prediction	-0.805667
Correct prediction	-1.04821
Correct prediction	-0.624184
Correct prediction	-1.2096
Correct prediction	-0.55869
Correct prediction	-0.870464
Correct prediction	-0.520782
Correct prediction	-0.680027
Incorrect prediction	-0.754317
Correct prediction	-0.971948
Correct prediction	-0.746447
Correct prediction	-0.752888
Incorrect prediction	-0.624789
Correct prediction	-0.657006
Correct prediction	-0.979319
Correct prediction	-1.27428
Correct prediction	-0.480728
Correct prediction	-0.677631
Correct prediction	-0.508973
Incorrect prediction	-0.594422
Correct prediction	-0.755295
Correct prediction	-0.30512
Correct prediction	-0.591324
Incorrect prediction	-0.724321
Correct prediction	-0.68097
Correct prediction	-0.539935
Correct prediction	-0.631209
Correct prediction	-0.958409
Correct prediction	-0.590838
Correct prediction	-0.86111
Correct prediction	-0.962409
Correct prediction	-0.498481
Correct prediction	-0.71236
Correct prediction	-0.685545
Correct prediction	-0.499233
Incorrect prediction	-0.972364
Correct prediction	-0.970776
Correct prediction	-0.568561
Correct prediction	-1.35765
Incorrect prediction	-0.268238
Correct prediction	-1.5903
Correct prediction	-0.958839
Correct prediction	-0.974424
Incorrect prediction	-0.5548
Correct prediction	-1.06388
Correct prediction	-0.755258
Correct prediction	-0.933099
Correct prediction	-0.358226
Correct prediction	-0.915702
Incorrect prediction	-1.34734
Correct prediction	-0.326323
Incorrect prediction	-0.569854
Correct prediction	-1.16399
Correct prediction	-0.899565
Correct prediction	-0.501817
Correct prediction	-0.496316
Correct prediction	-0.930058
Correct prediction	-0.736742
Incorrect prediction	-0.26345
Correct prediction	-0.791494
Correct prediction	-1.08813
Correct prediction	-0.674705
Correct prediction	-1.13635
Correct prediction	-1.18652
Correct prediction	-0.919801
Correct prediction	-0.791223
Correct prediction	-0.781264
Correct prediction	-0.691403
Incorrect prediction	-1.22555
Incorrect prediction	-0.700529
Correct prediction	-0.712407
Correct prediction	-1.16997
Correct prediction	-0.729396
Correct prediction	-0.868417
Correct prediction	-0.999591
Correct prediction	-1.07734
Correct prediction	-1.01533
Correct prediction	-0.893973
Correct prediction	-0.718777
Incorrect prediction	-0.534214
Correct prediction	-1.27724
Correct prediction	-0.960425
Correct prediction	-0.964539
Correct prediction	-0.545218
Correct prediction	-0.955477
Correct prediction	-0.687323
Correct prediction	-0.787912
Correct prediction	-1.04949
Correct prediction	-1.04492
Correct prediction	-0.545439
Correct prediction	-0.827207
Correct prediction	-0.398274
Correct prediction	-1.13077
Correct prediction	-0.973192
Correct prediction	-0.742147
Correct prediction	-0.91989
Correct prediction	-0.928926
Correct prediction	-1.141
Correct prediction	-0.634284
Correct prediction	-0.514366
Correct prediction	-0.569876
Correct prediction	-0.959923
Correct prediction	-1.06487
Correct prediction	-0.448532
Correct prediction	-0.915162
Correct prediction	-1.1989
Correct prediction	-0.893014
Correct prediction	-1.2577
Correct prediction	-1.05317
Incorrect prediction	-0.346425
Correct prediction	-1.39377
Correct prediction	-0.261888
Correct prediction	-0.946916
Correct prediction	-1.22476
Correct prediction	-0.905729
Correct prediction	-1.03929
Correct prediction	-0.627113
Incorrect prediction	-0.343395
Correct prediction	-0.943799
Correct prediction	-0.306983
Correct prediction	-1.22851
Correct prediction	-0.335575
Correct prediction	-1.09589
Correct prediction	-0.176408
Correct prediction	-1.04454
Incorrect prediction	-0.77075
Correct prediction	-0.693826
Incorrect prediction	-0.551512
Correct prediction	-0.622315
Correct prediction	-0.265404
Correct prediction	-0.78387
Correct prediction	-0.892082
Correct prediction	-0.548473
Correct prediction	-1.10656
Correct prediction	-0.299492
Correct prediction	-0.491239
Correct prediction	-1.00339
Correct prediction	-0.817149
Correct prediction	-0.993872
Correct prediction	-0.805111
Correct prediction	-0.802655
Correct prediction	-0.77353
Correct prediction	-0.985234
Correct prediction	-1.19472
Correct prediction	-0.827012
Correct prediction	-1.11817
Correct prediction	-0.516113
Correct prediction	-1.14899
Correct prediction	-1.13632
Correct prediction	-0.895112
Correct prediction	-0.942947
Incorrect prediction	-0.740328
Correct prediction	-0.527804
Correct prediction	-0.396533
Correct prediction	-0.743315
Incorrect prediction	-0.607758
Correct prediction	-0.774316
Correct prediction	-0.740436
Correct prediction	-0.644703
Incorrect prediction	-0.26927
Incorrect prediction	-0.482133
Correct prediction	-0.459463
Correct prediction	-0.857805
Correct prediction	-0.92791
Correct prediction	-0.885918
Incorrect prediction	-0.721209
Correct prediction	-0.812395
Correct prediction	-1.00625
Correct prediction	-0.510243
Correct prediction	-0.590744
Correct prediction	-1.19946
Correct prediction	-0.904699
Correct prediction	-0.71668
Correct prediction	-0.840839
Correct prediction	-1.10365
Incorrect prediction	-1.15808
Correct prediction	-1.35141
Correct prediction	-0.060214
Correct prediction	-0.736404
Incorrect prediction	-0.94317
Correct prediction	-1.10322
Correct prediction	-0.725193
Correct prediction	-1.03935
Correct prediction	-0.75486
Correct prediction	-0.927786
Correct prediction	-0.460022
Correct prediction	-1.23057
Correct prediction	-0.776472
Correct prediction	-0.762641
Correct prediction	-0.622079
Correct prediction	-1.40272
Correct prediction	-0.726069
Correct prediction	-0.974732
Correct prediction	-1.03704
Incorrect prediction	-0.386107
Correct prediction	-0.982495
Correct prediction	-0.356202
Correct prediction	-0.57856
Correct prediction	-0.492394
Correct prediction	-1.20859
Correct prediction	-1.03242
Correct prediction	-1.04
Correct prediction	-1.25063
Correct prediction	-1.48655
Correct prediction	-0.844692
Correct prediction	-0.508104
Incorrect prediction	-0.468179
Correct prediction	-1.29098
Correct prediction	-1.26948
Correct prediction	-1.28608
Correct prediction	-0.77975
Correct prediction	-0.941172
Correct prediction	-0.881349
Incorrect prediction	-0.90618
Correct prediction	-1.03361
Correct prediction	-1.10814
Correct prediction	-0.862946
Correct prediction	-1.44392
Correct prediction	-0.615203
Correct prediction	-0.908991
Correct prediction	-0.669859
Correct prediction	-1.18074
Correct prediction	-0.770491
Correct prediction	-0.927823
Correct prediction	-1.13224
Incorrect prediction	-0.455629
Correct prediction	-0.9839
Correct prediction	-0.952409
Correct prediction	-0.927295
Incorrect prediction	-0.46957
Correct prediction	-0.928827
Correct prediction	-0.578996
Correct prediction	-0.502323
Incorrect prediction	-0.181598
Correct prediction	-0.516935
Correct prediction	-1.04848
Correct prediction	-0.652119
Correct prediction	-1.22889
Incorrect prediction	-1.07094
Correct prediction	-0.841501
Incorrect prediction	-0.693727
Correct prediction	-0.913536
Correct prediction	-0.516636
Correct prediction	-0.712675
Incorrect prediction	-0.784699
Incorrect prediction	-0.561855
Correct prediction	-0.688345
Correct prediction	-0.819445
Correct prediction	-1.3223
Correct prediction	-0.799103
Correct prediction	-1.046
Correct prediction	-1.18504
Correct prediction	-0.535963
Correct prediction	-0.330337
Incorrect prediction	-0.88276
Correct prediction	-1.19656
Incorrect prediction	-0.945402
Correct prediction	-1.08367
Correct prediction	-0.27628
Correct prediction	-1.24134
Correct prediction	-1.34721
Correct prediction	-0.565092
Correct prediction	-0.778634
Correct prediction	-0.87705
Incorrect prediction	-1.03191
Correct prediction	-0.999983
Correct prediction	-1.3405
Correct prediction	-0.84382
Correct prediction	-1.13549
Correct prediction	-1.04978
Correct prediction	-1.05945
Correct prediction	-0.532472
Incorrect prediction	-0.757738
Correct prediction	-0.378868
Incorrect prediction	-1.04009
Correct prediction	-0.401988
Correct prediction	-1.26967
Correct prediction	-1.49983
Incorrect prediction	-1.00715
Correct prediction	-1.19481
Correct prediction	-1.12785
Correct prediction	0.20599
Correct prediction	-1.22825
Correct prediction	-1.11888
Correct prediction	-1.07311
Incorrect prediction	-1.07847
Correct prediction	-1.30998
Correct prediction	-0.753664
Correct prediction	-1.04156
Correct prediction	-1.02036
Correct prediction	-0.725942
Incorrect prediction	-0.414605
Incorrect prediction	-0.707125
Correct prediction	-0.441369
Incorrect prediction	-1.01795
Correct prediction	-0.472897
Correct prediction	-0.845325
Incorrect prediction	-0.525931
Incorrect prediction	-0.649194
Correct prediction	-1.04966
Correct prediction	-1.18004
Correct prediction	-0.60161
Correct prediction	-0.954658
Correct prediction	-1.03202
Correct prediction	-0.70234
Correct prediction	-0.536352
Correct prediction	-0.998378
Correct prediction	-1.11533
Correct prediction	-0.87837
Correct prediction	-1.19939
Correct prediction	-1.26355
Correct prediction	-0.556585
Correct prediction	-0.631409
Correct prediction	0.596631
Correct prediction	-1.52508
Correct prediction	-1.06843
Correct prediction	-1.02685
Correct prediction	-1.1725
Incorrect prediction	-1.19018
Incorrect prediction	-0.61655
Correct prediction	-0.705032
Correct prediction	-0.649016
Correct prediction	-0.795475
Correct prediction	-1.38069
Correct prediction	-1.1002
Correct prediction	-0.900396
Incorrect prediction	-0.817421
Incorrect prediction	-0.762833
Incorrect prediction	-0.498229
Correct prediction	-0.654656
Correct prediction	-0.70608
Correct prediction	-0.927549
Correct prediction	-0.824412
Correct prediction	-0.761488
Incorrect prediction	-0.589993
Correct prediction	-0.881141
Correct prediction	-1.18527
Correct prediction	-0.492256
Correct prediction	-0.42002
Correct prediction	-0.843553
Correct prediction	-0.860415
Correct prediction	-1.23062
Correct prediction	-0.579042
Correct prediction	-0.643586
Correct prediction	-0.928463
Correct prediction	-0.810076
Correct prediction	-0.796482
Correct prediction	-0.93688
Correct prediction	-0.669178
Correct prediction	-0.749982
Correct prediction	-0.667336
Correct prediction	-0.8584
Correct prediction	-0.533712
Correct prediction	-0.896372
Correct prediction	-0.728122
Incorrect prediction	-0.956837
Correct prediction	-0.851394
Incorrect prediction	-1.17072
Correct prediction	-0.644158
Correct prediction	-0.819376
Correct prediction	-0.645313
Incorrect prediction	-0.769304
Correct prediction	-1.11344
Correct prediction	-0.0610337
Incorrect prediction	-0.647831
Incorrect prediction	-0.798441
Correct prediction	-0.888297
Correct prediction	-0.629278
Correct prediction	-1.12193
Correct prediction	-0.756051
Correct prediction	-0.859439
Correct prediction	-0.414827
Correct prediction	-0.485
Incorrect prediction	-0.749223
Incorrect prediction	-1.40092
Correct prediction	-1.1119
Correct prediction	-1.81085
Correct prediction	-0.811343
Correct prediction	-0.897355
Correct prediction	-0.924003
Correct prediction	-0.902579
Correct prediction	-0.779762
Correct prediction	-0.803348
Correct prediction	-1.03687
Correct prediction	-0.833069
Correct prediction	-1.07311
Incorrect prediction	-0.551394
Correct prediction	-0.757029
Correct prediction	-0.605158
Correct prediction	-0.445168
Correct prediction	-0.61212
Correct prediction	-0.51307
Correct prediction	-0.957319
Correct prediction	-0.299699
Correct prediction	-0.446461
Correct prediction	-0.428354
Correct prediction	-0.470238
Correct prediction	-0.831934
Correct prediction	-0.536027
Correct prediction	-0.668414
Incorrect prediction	-0.37238
Correct prediction	-0.828568
Correct prediction	-0.841108
Correct prediction	-0.80816
Correct prediction	-0.863587
Incorrect prediction	-1.00098
Incorrect prediction	-0.699189
Correct prediction	-0.818081
Correct prediction	-1.02653
Correct prediction	-0.710757
Correct prediction	-1.52921
Correct prediction	-1.02309
Correct prediction	-1.06952
Correct prediction	-0.405193
Correct prediction	-1.00264
Correct prediction	-0.886497
Correct prediction	-0.708043
Correct prediction	-1.18193
Correct prediction	-0.929839
Correct prediction	-0.501366
Correct prediction	-0.472093
Correct prediction	-1.06422
Correct prediction	-0.819129
Correct prediction	-1.06518
Correct prediction	-0.57846
Correct prediction	-0.482818
Correct prediction	-1.14394
Correct prediction	-0.944852
Correct prediction	-0.805144
Correct prediction	-1.26225
Correct prediction	-0.853981
Incorrect prediction	-0.377116
Correct prediction	-0.566325
Correct prediction	-0.938897
Correct prediction	-0.569512
Correct prediction	-0.569954
Incorrect prediction	-0.609141
Correct prediction	-0.81774
Correct prediction	-0.736781
Correct prediction	-0.755446
Correct prediction	-0.373836
Correct prediction	-0.705221
Correct prediction	-0.411968
Correct prediction	-0.983206
Correct prediction	-0.578068
Incorrect prediction	-1.17607
Correct prediction	-0.959526
Correct prediction	-0.735294
Correct prediction	-0.945668
Correct prediction	-0.520304
Correct prediction	-1.10969
Correct prediction	-0.951032
Correct prediction	-0.6524
Correct prediction	-0.977614
Correct prediction	-0.906209
Correct prediction	-0.896937
Correct prediction	-1.25285
Correct prediction	-0.856963
Correct prediction	-1.18725
Correct prediction	-0.557774
Correct prediction	-1.13127
Correct prediction	-0.692452
Correct prediction	-1.05902
Correct prediction	-0.691973
Correct prediction	-0.756557
Correct prediction	-0.73699
Correct prediction	-0.966095
Correct prediction	-1.15746
Correct prediction	-1.16588
Correct prediction	-1.69017
Correct prediction	-0.83778
Correct prediction	-0.678673
Correct prediction	-0.625708
Correct prediction	-0.946214
Incorrect prediction	-0.586978
Incorrect prediction	-0.514559
Correct prediction	-0.714645
Correct prediction	-0.259526
Incorrect prediction	-0.773725
Correct prediction	-0.913689
Correct prediction	-0.689403
Correct prediction	-0.902628
Correct prediction	-0.988922
Incorrect prediction	-1.09232
Correct prediction	-1.02383
Correct prediction	-0.686769
Correct prediction	-0.501687
Correct prediction	-1.06783
Correct prediction	-0.869787
Correct prediction	-1.52896
Correct prediction	-1.01843
Correct prediction	-1.04171
Incorrect prediction	-1.2441
Correct prediction	-0.255433
Correct prediction	-0.543355
Incorrect prediction	-0.633263
Correct prediction	-0.865969
Correct prediction	-1.40308
Correct prediction	-0.924822
Correct prediction	-0.500354
Correct prediction	-0.41661
Correct prediction	-0.593094
Incorrect prediction	-0.706502
Incorrect prediction	-0.700744
Correct prediction	-0.969877
Correct prediction	-0.587434
Incorrect prediction	-0.539026
Correct prediction	-0.54909
Correct prediction	-0.91758
Incorrect prediction	-0.67312
Correct prediction	-0.818385
Correct prediction	-0.976437
Correct prediction	-1.17911
Correct prediction	-0.680957
Correct prediction	-0.661953
Correct prediction	-0.61715
Correct prediction	-0.672953
Correct prediction	-0.713561
Correct prediction	-0.842775
Incorrect prediction	-0.585425
Correct prediction	-0.764768
Correct prediction	-0.626934
Correct prediction	-0.159938
Correct prediction	-1.27
Correct prediction	-0.931543
Correct prediction	-0.737714
Correct prediction	-0.865686
Correct prediction	-1.01442
Correct prediction	-0.42361
Correct prediction	-1.1717
Correct prediction	-0.973831
Correct prediction	-1.14776
Correct prediction	-0.993332
Correct prediction	-1.33684
Correct prediction	-1.09688
Correct prediction	-0.939622
Correct prediction	-0.723552
Correct prediction	-0.68203
Correct prediction	-0.787865
Correct prediction	-0.679138
Correct prediction	-0.588397
Correct prediction	-0.351592
Correct prediction	-1.04345
Correct prediction	-1.09857
Correct prediction	-0.711804
Correct prediction	-0.670226
Correct prediction	-0.5799
Correct prediction	-0.920386
Correct prediction	-1.02921
Correct prediction	-0.561766
Correct prediction	-1.0131
Correct prediction	-0.659938
Correct prediction	-0.637297
Correct prediction	-0.996104
Incorrect prediction	-0.537669
Incorrect prediction	-0.737926
Correct prediction	-1.1122
Correct prediction	-0.972465
Correct prediction	-1.18829
Correct prediction	-0.988969
Correct prediction	-1.0368
Correct prediction	-0.601161
Correct prediction	-1.10291
Correct prediction	-0.735931
Correct prediction	-1.02869
Correct prediction	-0.699114
Correct prediction	-0.875926
Correct prediction	-1.01076
Correct prediction	-0.691219
Correct prediction	-1.07597
Incorrect prediction	-0.660244
Correct prediction	-0.715252
Incorrect prediction	-0.695213
Correct prediction	-1.06951
Correct prediction	-1.05674
Correct prediction	-0.794827
Correct prediction	-0.779215
Correct prediction	-0.72631
Correct prediction	-1.15328
Correct prediction	-1.07744
Correct prediction	-0.96484
Incorrect prediction	-0.753816
Correct prediction	-0.871422
Correct prediction	-0.51135
Correct prediction	-0.387224
Correct prediction	-0.980704
Correct prediction	-1.85183
Incorrect prediction	-0.580964
Correct prediction	-0.778101
Correct prediction	-0.662697
Incorrect prediction	-1.10103
Correct prediction	-1.04123
Correct prediction	-0.619009
Correct prediction	-1.04012
Incorrect prediction	-1.23459
Correct prediction	-1.11493
Correct prediction	-0.987749
Correct prediction	-1.18652
Correct prediction	-0.776562
Correct prediction	-1.22801
Correct prediction	-0.153337
Correct prediction	-0.84735
Incorrect prediction	-0.876394
Correct prediction	-1.13312
Correct prediction	-0.649924
Correct prediction	-1.13004
Correct prediction	-0.562996
Correct prediction	-1.3773
Correct prediction	-0.756345
Correct prediction	-0.986891
Correct prediction	-1.36742
Correct prediction	-0.891649
Correct prediction	-1.32609
Correct prediction	-0.3355
Correct prediction	-0.845037
Correct prediction	-0.86218
Correct prediction	-0.740128
Correct prediction	-0.461573
Correct prediction	-0.880818
Correct prediction	-1.02372
Incorrect prediction	-0.957787
Correct prediction	-1.03091
Correct prediction	-0.552279
Correct prediction	-0.748225
Correct prediction	-1.09236
Correct prediction	-0.589149
Correct prediction	-1.1384
Correct prediction	-0.947395
Correct prediction	-0.646452
Incorrect prediction	-0.653382
Incorrect prediction	-1.0526
Incorrect prediction	-0.599657
Incorrect prediction	-0.683989
Correct prediction	-0.257473
Correct prediction	-0.793604
Correct prediction	-1.15904
Correct prediction	-0.957784
Correct prediction	-0.839568
Correct prediction	-1.27275
Correct prediction	-1.28979
Correct prediction	-1.02276
Correct prediction	-1.35521
Correct prediction	-0.518583
Correct prediction	-1.12966
Correct prediction	-1.14333
Correct prediction	-1.20758
Correct prediction	-1.28984
Correct prediction	-1.19099
Incorrect prediction	-0.479709
Correct prediction	-1.37513
Correct prediction	-1.25107
Correct prediction	-0.532835
Correct prediction	-0.865116
Correct prediction	-0.875796
Correct prediction	-0.925753
Incorrect prediction	-0.750053
Incorrect prediction	-0.519881
Correct prediction	-0.897568
Correct prediction	-1.01378
Correct prediction	-0.540105
Correct prediction	-0.550635
Correct prediction	-0.503613
Correct prediction	-0.985635
Correct prediction	-0.399022
Correct prediction	-0.725555
Correct prediction	-0.909043
Correct prediction	-0.879953
Correct prediction	-0.90892
Correct prediction	-1.10323
Correct prediction	-0.970594
Correct prediction	-0.501751
Correct prediction	-1.40408
Incorrect prediction	-0.753531
Correct prediction	-1.20354
Correct prediction	-0.297003
Correct prediction	-0.521167
Correct prediction	-0.719081
Correct prediction	-0.57402
Incorrect prediction	-1.12192
Correct prediction	-0.711217
Correct prediction	-0.906443
Correct prediction	-0.551651
Correct prediction	-0.871226
Correct prediction	-1.01281
Correct prediction	-0.518877
Correct prediction	-0.814713
Correct prediction	-0.767002
Correct prediction	-0.235394
Correct prediction	-0.456033
Correct prediction	-0.2541
Correct prediction	-0.749414
Correct prediction	-0.605377
Correct prediction	-0.980279
Correct prediction	-0.836933
Correct prediction	-0.778498
Correct prediction	-0.39365
Correct prediction	-0.548974
Correct prediction	-0.345142
Correct prediction	-1.08494
Correct prediction	-0.870063
Correct prediction	-1.07266
Correct prediction	-0.894829
Correct prediction	-0.518541
Correct prediction	-1.14479
Correct prediction	-1.15223
Correct prediction	-0.807425
Correct prediction	-1.19014
Correct prediction	-0.530048
Correct prediction	-0.683362
Correct prediction	-0.994482
Correct prediction	-1.7487
Correct prediction	-1.05583
Correct prediction	-0.935416
Correct prediction	-1.2846
Correct prediction	-1.01137
Incorrect prediction	-1.05003
Correct prediction	-0.877303
Incorrect prediction	-0.6857
Incorrect prediction	-0.973774
Incorrect prediction	-0.466832
Correct prediction	-0.99356
Correct prediction	-1.35861
Correct prediction	-1.00566
Correct prediction	-0.922626
Correct prediction	-0.871804
Correct prediction	-0.54604
Correct prediction	-1.23253
Correct prediction	-1.28275
Correct prediction	-1.14786
Correct prediction	-1.05435
Incorrect prediction	-0.782342
Correct prediction	-1.198
Correct prediction	-0.207304
Correct prediction	-0.459717
Correct prediction	-1.13141
Correct prediction	-0.979065
Correct prediction	-1.5106
Correct prediction	-0.64048
Correct prediction	-0.597313
Correct prediction	-0.868157
Correct prediction	-0.79339
Correct prediction	-0.981817
Correct prediction	-0.46157
Correct prediction	-0.97401
Correct prediction	-0.742301
Incorrect prediction	-0.732663
Correct prediction	-0.734074
Correct prediction	-1.15815
Incorrect prediction	-0.496032
Incorrect prediction	-1.09261
Correct prediction	-1.12289
Correct prediction	-0.808424
Correct prediction	-0.701458
Correct prediction	-1.0173
Correct prediction	-0.898097
Correct prediction	-0.964633
Correct prediction	-1.4564
Correct prediction	-0.832152
Correct prediction	-0.774378
Correct prediction	-1.00325
Correct prediction	-1.45796
Correct prediction	-0.568686
Incorrect prediction	-0.663104
Correct prediction	-1.05348
Correct prediction	-0.827492
Incorrect prediction	-0.528732
Correct prediction	-1.12299
Correct prediction	-0.694609
Correct prediction	-0.66064
Correct prediction	-1.18366
Correct prediction	-0.727615
Correct prediction	-0.717478
Correct prediction	-1.24848
Correct prediction	-0.403146
Correct prediction	-1.24159
Correct prediction	-0.972331
Incorrect prediction	-0.896387
Correct prediction	-1.01468
Correct prediction	-0.951389
Correct prediction	-0.789528
Correct prediction	-0.929495
Correct prediction	-1.26317
Correct prediction	-0.952158
Correct prediction	-0.806719
Correct prediction	-0.938665
Correct prediction	-1.06305
Incorrect prediction	-0.992802
Correct prediction	-0.614074
Incorrect prediction	-0.518623
Correct prediction	-0.625761
Correct prediction	-1.03013
Incorrect prediction	-0.670671
Correct prediction	-1.2735
Correct prediction	-1.44752
Correct prediction	-1.39456
Correct prediction	-0.63234
Correct prediction	-0.880691
Incorrect prediction	-0.927212
Correct prediction	-0.595597
Correct prediction	-1.13321
Correct prediction	-0.901344
Incorrect prediction	-1.19946
Correct prediction	-0.741186
Correct prediction	-0.815555
Correct prediction	-1.10623
Correct prediction	-0.944214
Correct prediction	-1.00621
Correct prediction	-1.06405
Correct prediction	-0.696348
Correct prediction	-1.11137
Correct prediction	-0.731758
Correct prediction	-1.04227
Correct prediction	-0.935691
Correct prediction	-0.76073
Correct prediction	-1.13519
Correct prediction	-0.778613
Correct prediction	-0.553181
Correct prediction	-1.10957
Correct prediction	-0.847877
Correct prediction	-1.51556
Correct prediction	-0.790626
Incorrect prediction	-0.677225
Correct prediction	-0.780529
Correct prediction	-1.2026
Correct prediction	-0.95965
Correct prediction	-1.05033
Correct prediction	-0.651021
Correct prediction	-1.44468
Correct prediction	-1.0208
Incorrect prediction	-0.475331
Correct prediction	-1.0165
Correct prediction	-0.84675
Correct prediction	-0.957544
Correct prediction	-1.00347
Incorrect prediction	-0.0749359
Incorrect prediction	-0.83011
Incorrect prediction	-0.722328
Incorrect prediction	-0.510989
Correct prediction	-1.0212
Correct prediction	-0.87902
Correct prediction	-0.861706
Correct prediction	-0.449701
Correct prediction	-1.08269
Correct prediction	-0.557067
Correct prediction	-1.1348
Correct prediction	-0.207324
Correct prediction	-0.848278
Correct prediction	-0.773878
Correct prediction	-0.984853
Correct prediction	-0.658162
Correct prediction	-1.04133
Correct prediction	-1.05541
Incorrect prediction	-0.692986
Correct prediction	-0.986781
Correct prediction	-0.662131
Correct prediction	-0.19995
Correct prediction	-0.894991
Correct prediction	-0.606952
Correct prediction	-0.883582
Correct prediction	-0.52058
Correct prediction	-0.864228
Correct prediction	-0.873663
Correct prediction	-1.20119
Correct prediction	-0.938567
Correct prediction	-1.14023
Correct prediction	-1.2414
Correct prediction	-0.353131
Correct prediction	-0.82407
Correct prediction	-1.14169
Correct prediction	-0.861603
Correct prediction	-1.48984
Correct prediction	-1.02784
Correct prediction	-0.641114
Incorrect prediction	-0.710244
Correct prediction	-0.958991
Incorrect prediction	-0.917041
Correct prediction	-0.995735
Correct prediction	-0.646714
Correct prediction	-0.987244
Correct prediction	-1.02808
Correct prediction	-0.943624
Correct prediction	-0.107467
Correct prediction	-1.04438
Correct prediction	-1.09503
Correct prediction	-1.32322
Correct prediction	-0.993194
Correct prediction	-0.509875
Correct prediction	-0.737831
Incorrect prediction	-0.665979
Correct prediction	-0.997804
Correct prediction	-0.893124
Correct prediction	-0.985243
Correct prediction	-0.636765
Correct prediction	-1.7708
Correct prediction	-0.511341
Correct prediction	-1.02752
Correct prediction	-1.3738
Correct prediction	-0.966359
Correct prediction	-1.0433
Correct prediction	-1.18927
Correct prediction	-0.916243
Correct prediction	-0.980386
Correct prediction	-1.29999
Correct prediction	-1.23346
Correct prediction	-1.08847
Correct prediction	-0.605867
Incorrect prediction	-0.971055
Correct prediction	-0.761042
Correct prediction	-0.853059
Correct prediction	-1.06592
Incorrect prediction	-0.445051
Correct prediction	-1.32637
Correct prediction	-1.50186
Correct prediction	-0.98817
Correct prediction	-0.871507
Correct prediction	-1.02024
Correct prediction	-0.492841
Correct prediction	-0.498876
Correct prediction	-1.13788
Correct prediction	-0.921712
Correct prediction	-1.1678
Correct prediction	-1.21876
Correct prediction	-0.793568
Correct prediction	-0.605745
Correct prediction	-0.556146
Incorrect prediction	-0.222813
Correct prediction	-0.519714
Incorrect prediction	-0.614138
Correct prediction	-0.757903
Correct prediction	-0.820863
Correct prediction	-0.950398
Correct prediction	-1.0905
Correct prediction	-1.03106
Correct prediction	-0.971756
Correct prediction	-1.29483
Correct prediction	-0.892183
Correct prediction	-1.01087
Correct prediction	-1.23305
Correct prediction	-1.10196
Correct prediction	-1.14926
Correct prediction	-0.634388
Correct prediction	-0.863359
Correct prediction	-1.20584
Correct prediction	-0.836258
Incorrect prediction	-1.11565
Correct prediction	-0.940317
Correct prediction	-0.998094
Correct prediction	-0.820924
Correct prediction	-0.303438
Correct prediction	-0.870096
Correct prediction	-0.792636
Correct prediction	-0.929216
Incorrect prediction	-0.747747
Correct prediction	-0.909823
Correct prediction	-1.11094
Incorrect prediction	-1.21105
Correct prediction	-0.924816
Correct prediction	-0.873519
Correct prediction	-0.356778
Correct prediction	-0.573866
Correct prediction	-1.1373
Correct prediction	-1.15392
Correct prediction	-0.962277
Correct prediction	-0.983208
Correct prediction	-0.782159
Correct prediction	-0.974526
Correct prediction	-0.389779
Correct prediction	-0.557735
Correct prediction	-0.769148
Correct prediction	-0.856605
Correct prediction	-0.979383
Correct prediction	-0.588997
Incorrect prediction	-0.736862
Correct prediction	-1.00798
Correct prediction	-0.95971
Correct prediction	-0.939351
Incorrect prediction	-0.56342
Incorrect prediction	-0.880968
Correct prediction	-0.86209
Correct prediction	-0.93368
Correct prediction	-0.973004
Correct prediction	-0.823443
Correct prediction	-0.229317
Correct prediction	-0.982591
Correct prediction	-0.638722
Incorrect prediction	-0.619363
Correct prediction	-0.815894
Correct prediction	-1.07072
Incorrect prediction	-0.633346
Correct prediction	-1.15453
Correct prediction	-0.504076
Incorrect prediction	-0.485443
Correct prediction	-1.06631
Correct prediction	-1.03349
Incorrect prediction	-0.770542
Correct prediction	-0.808639
Correct prediction	-0.971127
Correct prediction	-1.14164
Correct prediction	-1.27033
Correct prediction	-0.895918
Correct prediction	-1.16392
Correct prediction	-1.13524
Correct prediction	-0.783712
Correct prediction	-0.774692
Correct prediction	-0.638096
Correct prediction	-0.838948
Incorrect prediction	-0.731403
Correct prediction	-0.984322
Correct prediction	-1.06804
Correct prediction	-0.777691
Correct prediction	-1.44722
Correct prediction	-0.836165
Correct prediction	-0.58482
Incorrect prediction	-0.604653
Correct prediction	-0.811569
Correct prediction	-1.09838
Correct prediction	-1.25392
Correct prediction	-0.606682
Correct prediction	-0.86881
Correct prediction	-0.340217
Correct prediction	-0.691146
Incorrect prediction	-1.44549
Correct prediction	-0.738426
Correct prediction	-0.964442
Incorrect prediction	-0.89635
Correct prediction	-0.573773
Correct prediction	-1.29421
Incorrect prediction	-0.83739
Correct prediction	-1.18296
Correct prediction	-0.970405
Correct prediction	-0.407724
Correct prediction	-1.37943
Correct prediction	-1.10617
Correct prediction	-0.493761
Correct prediction	-0.577818
Incorrect prediction	-0.376545
Correct prediction	-0.383521
Incorrect prediction	-0.972056
Correct prediction	-0.544619
Incorrect prediction	-0.676815
Correct prediction	-1.09535
Correct prediction	-0.776568
Correct prediction	-0.702289
Incorrect prediction	-0.935204
Correct prediction	-0.816427
Correct prediction	-0.625312
Correct prediction	-0.693007
Correct prediction	-1.00107
Incorrect prediction	-1.19944
Correct prediction	-0.961079
Correct prediction	-0.621196
Correct prediction	-1.00982
Correct prediction	-0.967716
Incorrect prediction	-0.745896
Correct prediction	-1.00323
Correct prediction	-0.891729
Correct prediction	-0.784562
Correct prediction	-0.225609
Correct prediction	-0.995138
Correct prediction	-0.356714
Correct prediction	-1.16794
Correct prediction	-1.10587
Correct prediction	-0.778227
Correct prediction	-0.838184
Correct prediction	-0.829573
Correct prediction	-1.07521
Correct prediction	-0.887938
Correct prediction	-0.665864
Correct prediction	-0.642272
Incorrect prediction	-0.734164
Incorrect prediction	-0.41753
Correct prediction	-1.11637
Correct prediction	-0.727679
Correct prediction	-0.622459
Correct prediction	-1.00817
Correct prediction	-0.277724
Correct prediction	-1.13692
Correct prediction	-1.31146
Correct prediction	-0.778633
Correct prediction	-0.989957
Correct prediction	-0.82292
Correct prediction	-0.778103
Correct prediction	-0.93936
Correct prediction	-0.68622
Correct prediction	-1.23906
Correct prediction	-0.780067
Incorrect prediction	-0.568434
Correct prediction	-0.551591
Correct prediction	-1.09935
Correct prediction	-0.617345
Correct prediction	-0.0252149
Incorrect prediction	-0.828166
Correct prediction	-1.16674
Correct prediction	-0.482347
Correct prediction	-0.774496
Incorrect prediction	-0.499952
Incorrect prediction	-0.448072
Correct prediction	-0.664034
Correct prediction	-1.19459
Correct prediction	-1.00256
Correct prediction	-0.443825
Correct prediction	-1.08194
Correct prediction	-0.534409
Incorrect prediction	-1.11223
Correct prediction	-0.456506
Correct prediction	-0.912217
Correct prediction	-0.909534
Correct prediction	-0.649229
Correct prediction	-1.21302
Correct prediction	-0.622977
Correct prediction	-1.03249
Correct prediction	-0.8146
Incorrect prediction	-0.619957
Correct prediction	-1.04244
Correct prediction	-0.681348
Correct prediction	-0.868829
Correct prediction	-0.842665
Correct prediction	-1.01148
Correct prediction	-0.77669
Correct prediction	-1.15302
Correct prediction	-1.03637
Correct prediction	-1.25448
Correct prediction	-0.907011
Correct prediction	-0.542359
Correct prediction	-0.95651
Correct prediction	-1.24979
Correct prediction	-0.894841
Correct prediction	-0.392761
Correct prediction	-0.750711
Incorrect prediction	-0.967047
Correct prediction	-1.22693
Correct prediction	-0.761352
Correct prediction	-0.617177
Correct prediction	-0.567543
Correct prediction	-1.02017
Correct prediction	-0.317813
Correct prediction	-1.29738
Correct prediction	-0.880458
Correct prediction	-1.0746
Correct prediction	-0.833405
Correct prediction	-0.738433
Correct prediction	-1.07035
Correct prediction	-0.679372
Incorrect prediction	-0.739265
Incorrect prediction	-0.853335
Correct prediction	-0.561784
Correct prediction	-1.04508
Correct prediction	-1.24588
Correct prediction	-1.10661
Correct prediction	-1.05884
Correct prediction	-0.88645
Correct prediction	-0.730267
Correct prediction	-0.727976
Correct prediction	-0.988585
Correct prediction	-1.18071
Correct prediction	-0.405449
Correct prediction	-0.858622
Correct prediction	-0.86028
Correct prediction	-0.757203
Correct prediction	-0.819212
Correct prediction	-0.86552
Correct prediction	-0.683259
Correct prediction	-0.616292
Correct prediction	-0.838976
Correct prediction	-0.586741
Correct prediction	-1.2457
Correct prediction	-1.08093
Correct prediction	-0.878382
Incorrect prediction	-0.766262
Correct prediction	-0.79631
Correct prediction	-1.02361
Incorrect prediction	-0.942308
Correct prediction	-1.02949
Correct prediction	-0.562866
Correct prediction	-0.892583
Correct prediction	-1.07752
Correct prediction	-0.868673
Correct prediction	-0.408469
Correct prediction	-0.814985
Correct prediction	-0.945459
Correct prediction	-1.01246
Correct prediction	-0.453404
Correct prediction	-0.672356
Correct prediction	-0.258279
Correct prediction	-1.14726
Incorrect prediction	-0.380751
Correct prediction	-1.41995
Correct prediction	-1.14186
Correct prediction	-0.726093
Correct prediction	-0.962252
Correct prediction	-0.823975
Correct prediction	-1.51117
Incorrect prediction	-0.476365
Correct prediction	-0.953846
Correct prediction	-0.891332
Correct prediction	-1.01151
Correct prediction	-0.802577
Correct prediction	-1.14691
Incorrect prediction	-0.907007
Correct prediction	-1.05752
Correct prediction	-1.3855
Correct prediction	-1.01377
Correct prediction	-0.790728
Correct prediction	-0.913357
Correct prediction	-1.05413
Correct prediction	-0.685207
Correct prediction	-0.737234
Correct prediction	-1.04019
Correct prediction	-0.798588
Correct prediction	-0.695345
Correct prediction	-0.584936
Correct prediction	-0.371503
Correct prediction	-1.18686
Correct prediction	-1.22467
Correct prediction	-1.23893
Correct prediction	-1.08953
Correct prediction	-0.804733
Correct prediction	-0.824362
Correct prediction	-0.821659
Correct prediction	-0.838785
Incorrect prediction	-1.04955
Correct prediction	-0.575807
Correct prediction	-1.02388
Correct prediction	-0.891005
Correct prediction	-0.795628
Correct prediction	-1.13122
Correct prediction	-1.05273
Correct prediction	-1.03379
Correct prediction	-0.789333
Incorrect prediction	-0.491615
Correct prediction	-1.15942
Correct prediction	-0.940277
Correct prediction	-1.08022
Correct prediction	-1.34872
Correct prediction	-1.06608
Correct prediction	-0.482291
Correct prediction	-1.00782
Correct prediction	-0.233128
Correct prediction	-0.998329
Correct prediction	-0.18958
Correct prediction	-1.52234
Incorrect prediction	-0.695241
Correct prediction	-0.959967
Correct prediction	-0.359774
Incorrect prediction	-0.995085
Correct prediction	-0.661845
Correct prediction	-1.04716
Correct prediction	-0.920864
Correct prediction	-1.09149
Incorrect prediction	-0.63622
Correct prediction	-0.693045
Incorrect prediction	-0.413563
Correct prediction	-0.645305
Correct prediction	-1.25676
Correct prediction	-0.973118
Correct prediction	-1.13747
Incorrect prediction	-0.536803
Incorrect prediction	-1.11134
Correct prediction	-0.834231
Correct prediction	-0.843073
Correct prediction	-0.761925
Correct prediction	-1.07814
Incorrect prediction	-1.46816
Correct prediction	-0.956863
Correct prediction	-0.824898
Correct prediction	-0.960551
Correct prediction	-0.681079
Correct prediction	-0.262585
Incorrect prediction	-1.09254
Incorrect prediction	-0.526287
Correct prediction	-0.756943
Correct prediction	-1.00418
Correct prediction	-1.13743
Correct prediction	-0.887947
Correct prediction	-0.80573
Correct prediction	-1.14297
Incorrect prediction	-0.687866
Correct prediction	-0.75699
Correct prediction	-0.98021
Correct prediction	-0.69873
Correct prediction	-0.41828
Incorrect prediction	-0.489337
Correct prediction	-0.461856
Incorrect prediction	-0.484021
Correct prediction	-0.916512
Correct prediction	-1.10466
Correct prediction	-0.900025
Correct prediction	-0.626678
Correct prediction	-0.913273
Correct prediction	-1.32159
Incorrect prediction	-0.626547
Correct prediction	-0.703271
Correct prediction	-1.11721
Correct prediction	-0.994347
Correct prediction	-0.58917
Correct prediction	-0.642216
Correct prediction	-1.15084
Correct prediction	-0.901911
Correct prediction	-0.982337
Correct prediction	-1.32777
Correct prediction	-1.17424
Correct prediction	-0.902004
Correct prediction	-1.47633
Correct prediction	-0.904069
Correct prediction	-0.843995
Correct prediction	-0.523415
Correct prediction	-0.704878
Correct prediction	-0.617449
Incorrect prediction	-0.640958
Correct prediction	-0.821209
Correct prediction	-0.737061
Correct prediction	-1.09495
Correct prediction	-0.750343
Incorrect prediction	-0.751294
Correct prediction	-0.601155
Correct prediction	-1.08947
Correct prediction	-1.41299
Correct prediction	-0.582341
Correct prediction	-0.712181
Correct prediction	-0.815453
Correct prediction	-0.918813
Correct prediction	-1.00335
Correct prediction	-1.11121
Correct prediction	-0.922604
Incorrect prediction	-1.33674
Correct prediction	-0.694834
Incorrect prediction	-0.789775
Incorrect prediction	-0.252742
Correct prediction	-0.587817
Correct prediction	-0.899028
Incorrect prediction	-0.621149
Correct prediction	-1.23924
Incorrect prediction	-0.320892
Correct prediction	-0.943631
Incorrect prediction	-0.89993
Correct prediction	-0.711008
Correct prediction	-1.12378
Correct prediction	-1.08545
Correct prediction	-0.531946
Incorrect prediction	-0.784814
Correct prediction	-0.90606
Correct prediction	-0.955862
Correct prediction	-0.723598
Incorrect prediction	-0.504822
Correct prediction	-0.804858
Correct prediction	-0.877608
Correct prediction	-0.698263
Correct prediction	-0.589454
Incorrect prediction	-0.95423
Correct prediction	-0.567471
Correct prediction	-0.691843
Correct prediction	-0.968526
Correct prediction	-0.920415
Correct prediction	-0.799111
Correct prediction	-0.979138
Correct prediction	-0.714966
Incorrect prediction	-0.988303
Correct prediction	-0.771201
Correct prediction	-0.293215
Correct prediction	-0.718232
Correct prediction	-0.563576
Correct prediction	-0.528085
Correct prediction	-0.811998
Correct prediction	-1.05904
Correct prediction	-1.25563
Correct prediction	-0.823506
Incorrect prediction	-0.689932
Correct prediction	-1.09081
Correct prediction	-1.08054
Correct prediction	-1.1215
Correct prediction	-0.547073
Correct prediction	-0.608283
Correct prediction	-0.861515
Correct prediction	-0.812689
Correct prediction	-1.06436
Correct prediction	-0.639038
Correct prediction	-0.819761
Correct prediction	-0.94473
Correct prediction	-1.06056
Correct prediction	-0.995919
Correct prediction	-0.788742
Correct prediction	-0.957833
Incorrect prediction	-0.894591
Correct prediction	-0.81475
Correct prediction	-0.667057
Incorrect prediction	-0.605503
Correct prediction	-0.61084
Correct prediction	-1.10171
Correct prediction	-1.15254
Correct prediction	-0.825364
Correct prediction	-0.993681
Correct prediction	-1.04841
Correct prediction	-1.2353
Correct prediction	-0.887294
Incorrect prediction	-0.628168
Correct prediction	-0.592137
Incorrect prediction	-0.328403
Correct prediction	-0.927878
Correct prediction	-0.74651
Incorrect prediction	-0.889579
Correct prediction	-1.59006
Correct prediction	-0.843145
Incorrect prediction	-0.678729
Correct prediction	-0.669705
Correct prediction	-1.01927
Correct prediction	-1.03009
Correct prediction	-1.20918
Correct prediction	-0.70735
Incorrect prediction	-1.21129
Correct prediction	-1.14043
Correct prediction	-0.796045
Correct prediction	-0.653937
Correct prediction	-1.51079
Correct prediction	-0.984775
Incorrect prediction	-1.2283
Correct prediction	-0.707411
Correct prediction	-0.972232
Incorrect prediction	-0.684822
Correct prediction	-0.719707
Correct prediction	-0.57835
Correct prediction	-0.958924
Correct prediction	-0.908981
Correct prediction	-0.986147
Incorrect prediction	-0.418737
Correct prediction	-0.768258
Correct prediction	-1.00509
Correct prediction	-1.09864
Correct prediction	-0.491694
Correct prediction	-0.783527
Correct prediction	-0.614797
Correct prediction	-0.619868
Correct prediction	-0.999866
Correct prediction	-0.595784
Correct prediction	-0.304694
Correct prediction	-0.923568
Incorrect prediction	-1.11846
Correct prediction	-1.11513
Correct prediction	-0.641146
Incorrect prediction	-0.59288
Incorrect prediction	-1.0151
Correct prediction	-0.93186
Incorrect prediction	-0.853191
Incorrect prediction	-0.663194
Incorrect prediction	-0.674257
Correct prediction	-0.863812
Correct prediction	-0.757988
Correct prediction	-1.04686
Incorrect prediction	-0.820309
Correct prediction	-0.740871
Correct prediction	-0.542055
Correct prediction	-0.639007
Correct prediction	-0.797934
Incorrect prediction	-0.868133
Correct prediction	-1.06685
Correct prediction	-1.05909
Incorrect prediction	-0.485904
Incorrect prediction	-1.05682
Correct prediction	-0.453735
Correct prediction	-0.777448
Correct prediction	-0.934895
Correct prediction	-0.305785
Correct prediction	-0.69666
Correct prediction	-0.757324
Correct prediction	-0.233039
Correct prediction	-0.571444
Correct prediction	-1.17475
Incorrect prediction	-0.640479
Correct prediction	-0.621765
Incorrect prediction	-1.13196
Correct prediction	-0.774431
Incorrect prediction	-0.503607
Correct prediction	-1.28314
Correct prediction	-0.695857
Correct prediction	-0.750993
Correct prediction	-0.100458
Correct prediction	-0.774094
Correct prediction	-0.960769
Correct prediction	-1.11136
Correct prediction	-1.15532
Correct prediction	-0.666536
Correct prediction	-0.948668
Incorrect prediction	-0.948268
Incorrect prediction	-0.883714
Incorrect prediction	-0.848495
Correct prediction	-0.922955
Correct prediction	-1.09588
Correct prediction	-0.623406
Correct prediction	-0.865932
Correct prediction	-1.17855
Incorrect prediction	-0.752363
Correct prediction	-0.380869
Correct prediction	-1.10061
Correct prediction	-1.17277
Correct prediction	-0.991091
Correct prediction	-1.23909
Incorrect prediction	-0.747806
Correct prediction	-0.843028
Incorrect prediction	-0.79858
Correct prediction	-1.2125
Correct prediction	-1.21267
Correct prediction	-0.916046
Correct prediction	-1.36626
Correct prediction	-0.995611
Correct prediction	-0.681004
Correct prediction	-0.606035
Correct prediction	-1.30862
Correct prediction	-1.26507
Correct prediction	-0.834076
Correct prediction	-0.623454
Correct prediction	-1.15954
Incorrect prediction	-0.529311
Correct prediction	-1.17992
Incorrect prediction	-0.57503
Correct prediction	-1.05242
Correct prediction	-1.02929
Correct prediction	-0.588637
Correct prediction	-1.12348
Correct prediction	-0.829507
Correct prediction	-1.38751
Incorrect prediction	-0.850523
Correct prediction	-1.0223
Correct prediction	-0.729961
Correct prediction	-0.285949
Correct prediction	-0.429975
Correct prediction	-0.206044
Correct prediction	-1.3793
Correct prediction	-0.365841
Incorrect prediction	-0.930911
Correct prediction	-1.14242
Correct prediction	-1.04366
Correct prediction	-0.60215
Incorrect prediction	-1.15333
Correct prediction	-0.595174
Correct prediction	-0.87443
Correct prediction	-0.968727
Correct prediction	-0.859561
Correct prediction	-0.838602
Correct prediction	-0.496526
Correct prediction	-1.11505
Correct prediction	-1.24368
Correct prediction	-1.48715
Incorrect prediction	-0.599423
Correct prediction	-1.01181
Correct prediction	-0.98487
Correct prediction	-0.99758
Correct prediction	-0.661075
Correct prediction	-1.08059
Correct prediction	-0.995853
Correct prediction	-1.5236
Correct prediction	-0.807385
Correct prediction	-1.42478
Correct prediction	-0.958384
Correct prediction	-1.17239
Correct prediction	-0.792575
Incorrect prediction	-0.949751
Correct prediction	-0.814704
Correct prediction	-0.990969
Correct prediction	-0.907396
Correct prediction	-1.14818
Correct prediction	-1.08315
Correct prediction	-1.06593
Correct prediction	-0.88669
Correct prediction	-0.632613
Correct prediction	-1.22332
Correct prediction	-1.08169
Incorrect prediction	-0.444658
Correct prediction	-0.445801
Correct prediction	-0.900585
Correct prediction	-0.59829
Correct prediction	-0.976435
Correct prediction	-0.924304
Correct prediction	-0.563559
Correct prediction	-0.632107
Correct prediction	-0.587011
Correct prediction	-1.49187
Correct prediction	-0.699148
Incorrect prediction	-1.11321
Correct prediction	-1.35861
Correct prediction	-0.737731
Correct prediction	-0.939302
Correct prediction	-0.836147
Correct prediction	-0.711831
Correct prediction	-0.856641
Correct prediction	-1.04915
Correct prediction	-0.710987
Correct prediction	-0.644309
Correct prediction	-1.00664
Incorrect prediction	-0.780482
Correct prediction	-1.06955
Incorrect prediction	-0.167449
Correct prediction	-1.23087
Correct prediction	-0.696002
Correct prediction	-1.24011
Incorrect prediction	-1.32719
Correct prediction	-0.863865
Correct prediction	-1.00084
Correct prediction	-0.896298
Correct prediction	-1.04883
Correct prediction	-1.01838
Correct prediction	-0.985308
Correct prediction	-0.863009
Incorrect prediction	-0.671879
Correct prediction	-0.507318
Correct prediction	-0.886529
Correct prediction	-1.10215
Correct prediction	-1.22458
Correct prediction	-0.475846
Incorrect prediction	-0.675459
Correct prediction	-0.908301
Correct prediction	-0.690604
Correct prediction	-0.972461
Correct prediction	-1.08203
Correct prediction	-1.03246
Correct prediction	-0.958847
Correct prediction	-0.78875
Correct prediction	-0.822722
Correct prediction	-1.17656
Correct prediction	-0.994818
Correct prediction	-0.931615
Incorrect prediction	-0.685607
Correct prediction	-1.31961
Correct prediction	-0.431018
Correct prediction	-0.741598
Correct prediction	-0.658517
Correct prediction	-0.683036
Incorrect prediction	-0.631527
Correct prediction	-0.730892
Correct prediction	-0.517141
Correct prediction	-0.793268
Correct prediction	-0.443306
Incorrect prediction	-0.417754
Correct prediction	-0.572146
Correct prediction	-1.31087
Correct prediction	-0.866579
Correct prediction	-0.399323
Correct prediction	-0.962394
Incorrect prediction	-0.320764
Correct prediction	-0.818941
Correct prediction	-0.862099
Incorrect prediction	-0.92006
Correct prediction	-1.21612
Correct prediction	-1.23134
Correct prediction	-1.3645
Incorrect prediction	-0.620103
Correct prediction	-0.681456
Correct prediction	-0.788977
Correct prediction	-1.03132
Correct prediction	-0.905147
Correct prediction	-1.07116
Correct prediction	-0.829282
Correct prediction	-0.916669
Correct prediction	-0.818249
Correct prediction	-0.81159
Correct prediction	-0.90724
Correct prediction	-0.642508
Correct prediction	-1.00796
Correct prediction	-0.463803
Correct prediction	-0.842055
Correct prediction	-0.888734
Correct prediction	-0.915114
Correct prediction	-0.865747
Correct prediction	-0.169329
Correct prediction	-0.600533
Correct prediction	-1.22033
Correct prediction	-1.16555
Correct prediction	-1.08824
Correct prediction	-0.460336
Correct prediction	-0.860948
Incorrect prediction	-0.577055
Correct prediction	-1.00347
Correct prediction	-0.536462
Correct prediction	-1.07196
Correct prediction	-1.24812
Correct prediction	-1.14237
Correct prediction	-1.39552
Correct prediction	-1.0578
Correct prediction	-1.13734
Correct prediction	-0.63546
Correct prediction	0.0525183
Correct prediction	-0.860962
Correct prediction	-0.691448
[truncated: 1,159 more rows]
