# Supplementary material for: The RESP AI model accelerates the identification of tight-binding antibodies
Source: Nat Commun. 2023 Jan 28;14:454. doi: 10.1038/s41467-023-36028-8 (PMC9884274; doi:10.1038/s41467-023-36028-8)
Supplement: Supplementary file 3 — Source Data [file 41467_2023_36028_MOESM3_ESM.zip › SUPPLEMENTARY_Figure_S11_source_data_file.xlsx]

## Sheet: Figure S11
first_merged_id	second_merged_id	distances	num_obs_in_cluster
49	116	1.1137	2
13	14	1.1137	2
33	45	1.30076	2
12	32	1.30076	2
61	64	1.30076	2
62	63	1.30076	2
123	124	1.78039	2
57	58	1.80588	2
111	112	1.81381	2
78	107	1.85973	2
59	99	1.90653	2
7	68	1.91369	2
8	69	1.91369	2
50	51	1.92335	2
105	128	1.9605	3
25	85	1.96249	2
80	118	1.9718	2
87	97	1.9718	2
21	86	1.99895	2
65	90	2.17352	2
36	70	2.17352	2
93	95	2.27986	2
47	115	2.27986	2
96	102	2.27986	2
46	127	2.38124	3
121	122	2.58485	2
29	74	2.59116	2
72	73	2.65779	2
98	134	2.82629	3
88	89	2.94276	2
19	91	3.00097	2
20	94	3.00097	2
16	37	3.01211	2
131	132	3.17563	4
101	144	3.21653	3
0	147	3.30684	3
18	38	3.3706	2
48	129	3.66753	3
30	130	3.66753	3
75	76	3.87713	2
53	120	3.98407	2
52	159	4.00751	3
83	154	4.01798	3
10	44	4.08763	2
60	126	4.10074	2
6	28	4.11627	2
5	167	4.32049	3
133	152	4.46006	4
42	43	4.46925	2
1	3	4.46936	2
82	114	4.54145	2
156	161	4.57513	5
54	155	4.60092	4
153	160	4.63178	6
31	177	4.69834	3
9	139	4.85235	3
100	178	4.96207	6
11	141	4.99108	4
109	110	4.9961	2
56	137	5.01149	3
84	146	5.15206	3
149	151	5.15862	5
4	67	5.16703	2
92	148	5.22849	3
35	150	5.22968	3
55	186	5.36424	4
22	157	5.38008	3
125	164	5.49332	4
136	138	5.68965	4
140	145	5.9994	4
103	158	6.40439	3
77	166	6.40761	3
39	163	6.5892	3
71	179	6.794	5
170	175	6.86792	4
165	197	7.01971	6
104	184	7.04821	5
2	176	7.13859	3
135	182	7.23496	5
142	187	7.455	5
169	173	7.47062	6
168	196	7.5171	7
81	119	7.81591	2
194	198	7.8869	7
113	205	8.3114	6
17	41	8.3346	2
162	183	8.46893	9
171	188	8.58367	7
181	214	8.91759	10
202	211	8.96966	12
203	215	9.03793	15
172	199	9.09917	5
193	195	9.17795	7
66	191	9.23662	4
106	174	9.31763	5
27	108	9.77626	2
180	221	10.0736	11
200	204	10.3322	8
190	217	10.626	18
206	208	10.7132	12
117	210	10.8349	8
201	218	10.8505	9
216	223	11.1369	23
207	229	10.7188	29
212	226	11.4978	14
79	209	11.6731	3
228	230	11.7172	38
219	224	11.7205	15
26	34	12.5678	2
40	189	12.8006	3
23	24	13.048	2
233	234	13.4594	53
225	236	13.9277	21
213	231	14.6438	23
222	232	15.1443	5
143	235	15.5086	4
220	240	16.0205	27
192	239	17.3525	25
242	243	17.9476	31
238	241	19.0647	58
227	246	22.8379	66
15	247	22.7237	67
244	248	24.9796	92
237	245	25.6729	33
185	249	27.0319	94
250	251	44.2501	127
