# Supplementary material for: The RESP AI model accelerates the identification of tight-binding antibodies
Source: Nat Commun. 2023 Jan 28;14:454. doi: 10.1038/s41467-023-36028-8 (PMC9884274; doi:10.1038/s41467-023-36028-8)
Supplement: Supplementary file 3 — Source Data [file 41467_2023_36028_MOESM3_ESM.zip › SUPPLEMENTARY_Figure_S3_MUTANT_source_data_file.xls]

## Sheet: Experiment Summary
Experiment Summary
File Path	C:\Users\Labuser\Desktop\Core Personnel Only\Non-Profit Collaborative Projects\UCSD\Ryan Hard\ScFV Mut 500 nM to point 219 nM\ScFV Mut 500 nM to point 219 nM\HTSettings.efrd
Segment 1
Experiment #1	C:\Users\Labuser\Desktop\Core Personnel Only\Non-Profit Collaborative Projects\UCSD\Ryan Hard\ScFV Mut 500 nM to point 219 nM\ScFV Mut 500 nM to point 219 nM
Description:
Experiment Type:	Kinetic
Start Date Time:	2021-07-23 15:20:35
Machine Name:	JW85Z23
User Name:	Labuser
Plate Name:	210726
Plate Name 2:
Instrument Type:	OctetRED96
Molar Conc Units:	nM
Conc Units:	ng/ml
Step Definitions:
	N	Step Name	Step Time	Step Type Name	StepType
	1	Sensor Check	30	Baseline	BASELINE
	2	Loading	1800	Loading	LOADING
	3	Baseline	300	Baseline	BASELINE
	4	Association	1200	Association	ASSOC
	5	Dissociation	3600	Dissociation	DISASSOC
Assay Number : 1
Start Time:	2021-07-23 16:17:14
Instrument:	OctetRED96
Files:
	210723_001.frd
	210723_002.frd
	210723_003.frd
	210723_004.frd
	210723_005.frd
	210723_006.frd
	210723_007.frd
	210723_008.frd
Assay Step Info:
Assay	Step Number	Step Name	Step Time	Step Type Name	Sample Location
1	1	Sensor Check	29.999	Baseline	p1A9
1	2	Loading	1800	Loading	p1A10
1	3	Baseline	300.001	Baseline	p1A11
1	4	Association	1200	Association	p1A12
1	5	Dissociation	7200	Dissociation	p1A11
Report Info
Software Name:	Data Analysis HT
Software Version:	12.0.2.59
Export time:	2021-07-26 09:46:52

## Sheet: Preprocess Params
Data Correction Settings
Align Y:	Average of Baseline Step	Start:	295.001	End:	300.001
Inter-step Correction:	None	Time:	0
Savitzky-Golay Filter:	No
Flip Data Cycle Index:
Reference Sensor Subtraction:
	t1A3 - t1H3
	t1B3 - t1H3
	t1C3 - t1H3
	t1D3 - t1H3
	t1E3 - t1H3
	t1F3 - t1H3
	t1G3 - t1H3
Reference Well Subtraction:	None

## Sheet: Full Graphs
Raw Data Graph
Processed Data Graph

## Sheet: Cycle Graphs
Raw Data Graph
Processed Data Graph

## Sheet: Sensor Tray
C:\Users\Labuser\Desktop\Core Personnel Only\Non-Profit Collaborative Projects\UCSD\Ryan Hard\ScFV Mut 500 nM to point 219 nM\ScFV Mut 500 nM to point 219 nM

## Sheet: Sample Plate
C:\Users\Labuser\Desktop\Core Personnel Only\Non-Profit Collaborative Projects\UCSD\Ryan Hard\ScFV Mut 500 nM to point 219 nM\ScFV Mut 500 nM to point 219 nM
C:\Users\Labuser\Desktop\Core Personnel Only\Non-Profit Collaborative Projects\UCSD\Ryan Hard\ScFV Mut 500 nM to point 219 nM\ScFV Mut 500 nM to point 219 nM

## Sheet: Sensor Tray Table
Exclude	Color	Sensor Number	Location	Tray	Sensor	Sensor Type	Sensor Info	Loading Loc.	Loading Sample ID	Sensor Subtraction Formula	Assay	File location
FALSE	#2664C1	1	t1A3	1	Ligand Sensor	SA (Streptavidin)		p1A10	PDL1	t1A3 - t1H3	1	C:\Users\Labuser\Desktop\Core Personnel Only\Non-Profit Collaborative Projects\UCSD\Ryan Hard\ScFV Mut 500 nM to point 219 nM\ScFV Mut 500 nM to point 219 nM\210723_001.frd
FALSE	#C73800	2	t1B3	1	Ligand Sensor	SA (Streptavidin)		p1B10	PDL1	t1B3 - t1H3	1	C:\Users\Labuser\Desktop\Core Personnel Only\Non-Profit Collaborative Projects\UCSD\Ryan Hard\ScFV Mut 500 nM to point 219 nM\ScFV Mut 500 nM to point 219 nM\210723_002.frd
FALSE	#46B1C2	3	t1C3	1	Ligand Sensor	SA (Streptavidin)		p1C10	PDL1	t1C3 - t1H3	1	C:\Users\Labuser\Desktop\Core Personnel Only\Non-Profit Collaborative Projects\UCSD\Ryan Hard\ScFV Mut 500 nM to point 219 nM\ScFV Mut 500 nM to point 219 nM\210723_003.frd
FALSE	#3BC82D	4	t1D3	1	Ligand Sensor	SA (Streptavidin)		p1D10	PDL1	t1D3 - t1H3	1	C:\Users\Labuser\Desktop\Core Personnel Only\Non-Profit Collaborative Projects\UCSD\Ryan Hard\ScFV Mut 500 nM to point 219 nM\ScFV Mut 500 nM to point 219 nM\210723_004.frd
FALSE	#FFA238	5	t1E3	1	Ligand Sensor	SA (Streptavidin)		p1E10	PDL1	t1E3 - t1H3	1	C:\Users\Labuser\Desktop\Core Personnel Only\Non-Profit Collaborative Projects\UCSD\Ryan Hard\ScFV Mut 500 nM to point 219 nM\ScFV Mut 500 nM to point 219 nM\210723_005.frd
FALSE	#B185F2	6	t1F3	1	Ligand Sensor	SA (Streptavidin)		p1F10	PDL1	t1F3 - t1H3	1	C:\Users\Labuser\Desktop\Core Personnel Only\Non-Profit Collaborative Projects\UCSD\Ryan Hard\ScFV Mut 500 nM to point 219 nM\ScFV Mut 500 nM to point 219 nM\210723_006.frd
FALSE	#228999	7	t1G3	1	Ligand Sensor	SA (Streptavidin)		p1G10	PDL1	t1G3 - t1H3	1	C:\Users\Labuser\Desktop\Core Personnel Only\Non-Profit Collaborative Projects\UCSD\Ryan Hard\ScFV Mut 500 nM to point 219 nM\ScFV Mut 500 nM to point 219 nM\210723_007.frd
FALSE	#FF674D	8	t1H3	1	Reference Sensor	SA (Streptavidin)		p1H10	Kinetics Buffer	Reference Sensor	1	C:\Users\Labuser\Desktop\Core Personnel Only\Non-Profit Collaborative Projects\UCSD\Ryan Hard\ScFV Mut 500 nM to point 219 nM\ScFV Mut 500 nM to point 219 nM\210723_008.frd

## Sheet: Sample Plate Table
Exclude	Index	Color	Flip Data	Sensor Number	Tray	Repetition Number	Sensor Name	Sensor Type	Baseline Loc.	Assoc. (Sample) Loc.	Dissoc. Loc.	Sample ID	Loading Loc.	Loading Sample ID	Loading Conc. (ng/ml)	Ref Well Subtraction Formula	Ref Sensor Subtraction Formula	Double Ref Subtraction Formula	Concentration (nM)	File location
FALSE	1	#2664C1		1	1	1	t1A3	SA (Streptavidin)	p1A11	p1A12	p1A11	Mut SCFV	p1A10	PDL1	80	A12	t1A3c1		160	C:\Users\Labuser\Desktop\Core Personnel Only\Non-Profit Collaborative Projects\UCSD\Ryan Hard\ScFV Mut 500 nM to point 219 nM\ScFV Mut 500 nM to point 219 nM\210723_001.frd
FALSE	2	#C73800		2	1	1	t1B3	SA (Streptavidin)	p1B11	p1B12	p1B11	Mut SCFV	p1B10	PDL1	80	B12	t1B3c1		53	C:\Users\Labuser\Desktop\Core Personnel Only\Non-Profit Collaborative Projects\UCSD\Ryan Hard\ScFV Mut 500 nM to point 219 nM\ScFV Mut 500 nM to point 219 nM\210723_002.frd
FALSE	3	#46B1C2		3	1	1	t1C3	SA (Streptavidin)	p1C11	p1C12	p1C11	Mut SCFV	p1C10	PDL1	80	C12	t1C3c1		17.7	C:\Users\Labuser\Desktop\Core Personnel Only\Non-Profit Collaborative Projects\UCSD\Ryan Hard\ScFV Mut 500 nM to point 219 nM\ScFV Mut 500 nM to point 219 nM\210723_003.frd
FALSE	4	#3BC82D		4	1	1	t1D3	SA (Streptavidin)	p1D11	p1D12	p1D11	Mut SCFV	p1D10	PDL1	80	D12	t1D3c1		5.9	C:\Users\Labuser\Desktop\Core Personnel Only\Non-Profit Collaborative Projects\UCSD\Ryan Hard\ScFV Mut 500 nM to point 219 nM\ScFV Mut 500 nM to point 219 nM\210723_004.frd
FALSE	5	#FFA238		5	1	1	t1E3	SA (Streptavidin)	p1E11	p1E12	p1E11	Mut SCFV	p1E10	PDL1	80	E12	t1E3c1		1.97	C:\Users\Labuser\Desktop\Core Personnel Only\Non-Profit Collaborative Projects\UCSD\Ryan Hard\ScFV Mut 500 nM to point 219 nM\ScFV Mut 500 nM to point 219 nM\210723_005.frd
FALSE	6	#B185F2		6	1	1	t1F3	SA (Streptavidin)	p1F11	p1F12	p1F11	Mut SCFV	p1F10	PDL1	80	F12	t1F3c1		0.658	C:\Users\Labuser\Desktop\Core Personnel Only\Non-Profit Collaborative Projects\UCSD\Ryan Hard\ScFV Mut 500 nM to point 219 nM\ScFV Mut 500 nM to point 219 nM\210723_006.frd
FALSE	7	#228999		7	1	1	t1G3	SA (Streptavidin)	p1G11	p1G12	p1G11	Mut SCFV	p1G10	PDL1	80	G12	t1G3c1		0.219	C:\Users\Labuser\Desktop\Core Personnel Only\Non-Profit Collaborative Projects\UCSD\Ryan Hard\ScFV Mut 500 nM to point 219 nM\ScFV Mut 500 nM to point 219 nM\210723_007.frd
FALSE	8	#FF674D		8	1	1	t1H3	SA (Streptavidin)	p1H11	p1H12	p1H11	Mut SCFV	p1H10	Kinetics Buffer	0	H12	t1H3c1		0	C:\Users\Labuser\Desktop\Core Personnel Only\Non-Profit Collaborative Projects\UCSD\Ryan Hard\ScFV Mut 500 nM to point 219 nM\ScFV Mut 500 nM to point 219 nM\210723_008.frd

## Sheet: Stack Graphs
					Fitting View
					Residual View

## Sheet: Result Table
Index	Color	Sensor Location	Sensor Type	Sensor Lot No	Sensor Info	Replicate Group	Baseline Loc.	Assoc. (Sample) Loc.	Sample ID	Dissoc. Loc.	Loading Loc.	Loading Sample ID	Loading Conc. (ng/ml)	Cycle	Conc. (nM)	Response	KD (M)	KD2	KD Error	KD2 Error	ka (1/Ms)	ka2	ka Error	ka2 Error	kdis (1/s)	kdis2	kdis Error	kdis2 Error	Rmax	Rmax2	Rmax Error	Rmax2 Error	kobs (1/s)	kobs2	kobs Error	kobs2 Error	Req	Req2	Req/Rmax(%)	Req2/Rmax2	Full X^2	Full R^2	KD(%)	KD2(%)	File location
0	#2664C1	t1A3	SA (Streptavidin)	2011032		N/A	p1A11	p1A12	Mut SCFV	p1A11	p1A10	PDL1	80	1	160	0.6064	<1.0E-12	7.697e-11		2.657e-12	145800	858400	1324	23860	<1.0E-07	6.607e-05		1.353e-06	0.3505	0.2337	0.0039	0.0038	0.02334	0.1374		0.003818	0.3505	0.2336	100	100	5.4995	0.8944	60	40	C:\Users\Labuser\Desktop\Core Personnel Only\Non-Profit Collaborative Projects\UCSD\Ryan Hard\ScFV Mut 500 nM to point 219 nM\ScFV Mut 500 nM to point 219 nM\210723_001.frd
1	#C73800	t1B3	SA (Streptavidin)	2011032		N/A	p1B11	p1B12	Mut SCFV	p1B11	p1B10	PDL1	80	1	53	0.6065	<1.0E-12	6.1e-11		1.069e-12	148700	716900	783.5	9379	<1.0E-07	4.373e-05		5.102e-07	0.345	0.2425	0.0025	0.0025	0.007883	0.03804		0.0004976	0.345	0.2422	100	99.9	2.4054	0.9629	59	41	C:\Users\Labuser\Desktop\Core Personnel Only\Non-Profit Collaborative Projects\UCSD\Ryan Hard\ScFV Mut 500 nM to point 219 nM\ScFV Mut 500 nM to point 219 nM\210723_002.frd
2	#46B1C2	t1C3	SA (Streptavidin)	2011032		N/A	p1C11	p1C12	Mut SCFV	p1C11	p1C10	PDL1	80	1	17.7	0.5782	<1.0E-12	8.431e-11		2.11e-12	230100	553800	1300	5851	<1.0E-07	4.669e-05		1.06e-06	0.3421	0.2282	0.0044	0.0044	0.004073	0.009849		0.0001046	0.3421	0.2271	100	99.5	1.2085	0.9902	60	40	C:\Users\Labuser\Desktop\Core Personnel Only\Non-Profit Collaborative Projects\UCSD\Ryan Hard\ScFV Mut 500 nM to point 219 nM\ScFV Mut 500 nM to point 219 nM\210723_003.frd
3	#3BC82D	t1D3	SA (Streptavidin)	2011032		N/A	p1D11	p1D12	Mut SCFV	p1D11	p1D10	PDL1	80	1	5.9	0.5103	<1.0E-12	1.096e-10		1.068e-10	419300	414000	268900	402700	<1.0E-07	4.539e-05		1.99e-06	0.3146	0.2144	0.0353	0.0391	0.002474	0.002488		0.002378	0.3146	0.2105	100	98.2	1.4596	0.9924	59	41	C:\Users\Labuser\Desktop\Core Personnel Only\Non-Profit Collaborative Projects\UCSD\Ryan Hard\ScFV Mut 500 nM to point 219 nM\ScFV Mut 500 nM to point 219 nM\210723_004.frd
4	#FFA238	t1E3	SA (Streptavidin)	2011032		N/A	p1E11	p1E12	Mut SCFV	p1E11	p1E10	PDL1	80	1	1.97	0.3304	<1.0E-12	5.738e-11		1.028e-10	392200	371800	516500	662800	<1.0E-07	2.133e-05		3.858e-06	0.3027	0.2464	0.2368	0.269	0.0007727	0.0007538		0.00131	0.3027	0.2394	100	97.2	0.7276	0.9948	55	45	C:\Users\Labuser\Desktop\Core Personnel Only\Non-Profit Collaborative Projects\UCSD\Ryan Hard\ScFV Mut 500 nM to point 219 nM\ScFV Mut 500 nM to point 219 nM\210723_005.frd
5	#B185F2	t1F3	SA (Streptavidin)	2011032		N/A	p1F11	p1F12	Mut SCFV	p1F11	p1F10	PDL1	80	1	0.658	0.1555	<1.0E-12	<1.0E-12			3319000	3146000	1091000	2438000	<1.0E-07	<1.0E-07			0.091	0.0599			0.002184	0.00207			0.091	0.0599	100	100	3.1771	0.8937	60	40	C:\Users\Labuser\Desktop\Core Personnel Only\Non-Profit Collaborative Projects\UCSD\Ryan Hard\ScFV Mut 500 nM to point 219 nM\ScFV Mut 500 nM to point 219 nM\210723_006.frd
6	#228999	t1G3	SA (Streptavidin)	2011032		N/A	p1G11	p1G12	Mut SCFV	p1G11	p1G10	PDL1	80	1	0.219	0.0614	<1.0E-12	<1.0E-12		<1.0E-12	5492000	5304000	11420000	15990000	<1.0E-07	<1.0E-07		6.209e-07	0.0431	0.0306	0.2449	0.2462	0.001203	0.001162		0.003503	0.0431	0.0306	100	100	0.6403	0.868	59	41	C:\Users\Labuser\Desktop\Core Personnel Only\Non-Profit Collaborative Projects\UCSD\Ryan Hard\ScFV Mut 500 nM to point 219 nM\ScFV Mut 500 nM to point 219 nM\210723_007.frd

[truncated: 6 more sheets: Iso-Affinity Graph, Steady State Graph, Individual Graphs, Group Graphs, Individual Results, Analysis Parameters]
