# Supplementary material for: The RESP AI model accelerates the identification of tight-binding antibodies
Source: Nat Commun. 2023 Jan 28;14:454. doi: 10.1038/s41467-023-36028-8 (PMC9884274; doi:10.1038/s41467-023-36028-8)
Supplement: Supplementary file 3 — Source Data [file 41467_2023_36028_MOESM3_ESM.zip › SUPPLEMENTARY_Figure_S3_WT_source_data_file.xls]

## Sheet: Experiment Summary
Experiment Summary
File Path	C:\Users\Labuser\Desktop\Core Personnel Only\Non-Profit Collaborative Projects\UCSD\Ryan Hard\ScFV WT 500 nM to point 7 nM\HTSettings.efrd
Segment 1
Experiment #1	C:\Users\Labuser\Desktop\Core Personnel Only\Non-Profit Collaborative Projects\UCSD\Ryan Hard\ScFV WT 500 nM to point 7 nM
Description:
Experiment Type:	Kinetic
Start Date Time:	2021-07-23 13:05:13
Machine Name:	JW85Z23
User Name:	Labuser
Plate Name:	210723
Plate Name 2:
Instrument Type:	OctetRED96
Molar Conc Units:	nM
Conc Units:	ng/ml
Step Definitions:
	N	Step Name	Step Time	Step Type Name	StepType
	1	Sensor Check	30	Baseline	BASELINE
	2	Loading	1800	Loading	LOADING
	3	Baseline	300	Baseline	BASELINE
	4	Association	1200	Association	ASSOC
	5	Dissociation	3600	Dissociation	DISASSOC
Assay Number : 1
Start Time:	2021-07-23 14:01:51
Instrument:	OctetRED96
Files:
	210723_001.frd
	210723_002.frd
	210723_003.frd
	210723_004.frd
	210723_005.frd
	210723_006.frd
	210723_007.frd
	210723_008.frd
Assay Step Info:
Assay	Step Number	Step Name	Step Time	Step Type Name	Sample Location
1	1	Sensor Check	30.001	Baseline	p1A5
1	2	Loading	1800	Loading	p1A6
1	3	Baseline	300	Baseline	p1A7
1	4	Association	1200	Association	p1A8
1	5	Dissociation	3600	Dissociation	p1A7
Report Info
Software Name:	Data Analysis HT
Software Version:	12.0.2.59
Export time:	2021-07-26 09:38:24

## Sheet: Preprocess Params
Data Correction Settings
Align Y:	Average of Baseline Step	Start:	295	End:	300
Inter-step Correction:	Dissociation Step	Time:	0
Savitzky-Golay Filter:	No
Flip Data Cycle Index:
Reference Sensor Subtraction:
	t1A2 - t1H2
	t1B2 - t1H2
	t1C2 - t1H2
	t1D2 - t1H2
	t1E2 - t1H2
	t1F2 - t1H2
	t1G2 - t1H2
Reference Well Subtraction:	None

## Sheet: Full Graphs
Raw Data Graph
Processed Data Graph

## Sheet: Cycle Graphs
Raw Data Graph
Processed Data Graph

## Sheet: Sensor Tray
C:\Users\Labuser\Desktop\Core Personnel Only\Non-Profit Collaborative Projects\UCSD\Ryan Hard\ScFV WT 500 nM to point 7 nM

## Sheet: Sample Plate
C:\Users\Labuser\Desktop\Core Personnel Only\Non-Profit Collaborative Projects\UCSD\Ryan Hard\ScFV WT 500 nM to point 7 nM
C:\Users\Labuser\Desktop\Core Personnel Only\Non-Profit Collaborative Projects\UCSD\Ryan Hard\ScFV WT 500 nM to point 7 nM

## Sheet: Sensor Tray Table
Exclude	Color	Sensor Number	Location	Tray	Sensor	Sensor Type	Sensor Info	Loading Loc.	Loading Sample ID	Sensor Subtraction Formula	Assay	File location
FALSE	#2664C1	1	t1A2	1	Ligand Sensor	SA (Streptavidin)		p1A6	PDL1	t1A2 - t1H2	1	C:\Users\Labuser\Desktop\Core Personnel Only\Non-Profit Collaborative Projects\UCSD\Ryan Hard\ScFV WT 500 nM to point 7 nM\210723_001.frd
FALSE	#C73800	2	t1B2	1	Ligand Sensor	SA (Streptavidin)		p1B6	PDL1	t1B2 - t1H2	1	C:\Users\Labuser\Desktop\Core Personnel Only\Non-Profit Collaborative Projects\UCSD\Ryan Hard\ScFV WT 500 nM to point 7 nM\210723_002.frd
FALSE	#46B1C2	3	t1C2	1	Ligand Sensor	SA (Streptavidin)		p1C6	PDL1	t1C2 - t1H2	1	C:\Users\Labuser\Desktop\Core Personnel Only\Non-Profit Collaborative Projects\UCSD\Ryan Hard\ScFV WT 500 nM to point 7 nM\210723_003.frd
FALSE	#3BC82D	4	t1D2	1	Ligand Sensor	SA (Streptavidin)		p1D6	PDL1	t1D2 - t1H2	1	C:\Users\Labuser\Desktop\Core Personnel Only\Non-Profit Collaborative Projects\UCSD\Ryan Hard\ScFV WT 500 nM to point 7 nM\210723_004.frd
FALSE	#FFA238	5	t1E2	1	Ligand Sensor	SA (Streptavidin)		p1E6	PDL1	t1E2 - t1H2	1	C:\Users\Labuser\Desktop\Core Personnel Only\Non-Profit Collaborative Projects\UCSD\Ryan Hard\ScFV WT 500 nM to point 7 nM\210723_005.frd
FALSE	#B185F2	6	t1F2	1	Ligand Sensor	SA (Streptavidin)		p1F6	PDL1	t1F2 - t1H2	1	C:\Users\Labuser\Desktop\Core Personnel Only\Non-Profit Collaborative Projects\UCSD\Ryan Hard\ScFV WT 500 nM to point 7 nM\210723_006.frd
FALSE	#228999	7	t1G2	1	Ligand Sensor	SA (Streptavidin)		p1G6	PDL1	t1G2 - t1H2	1	C:\Users\Labuser\Desktop\Core Personnel Only\Non-Profit Collaborative Projects\UCSD\Ryan Hard\ScFV WT 500 nM to point 7 nM\210723_007.frd
FALSE	#FF674D	8	t1H2	1	Reference Sensor	SA (Streptavidin)		p1H6	Kinetics Buffer	Reference Sensor	1	C:\Users\Labuser\Desktop\Core Personnel Only\Non-Profit Collaborative Projects\UCSD\Ryan Hard\ScFV WT 500 nM to point 7 nM\210723_008.frd

## Sheet: Sample Plate Table
Exclude	Index	Color	Flip Data	Sensor Number	Tray	Repetition Number	Sensor Name	Sensor Type	Baseline Loc.	Assoc. (Sample) Loc.	Dissoc. Loc.	Sample ID	Loading Loc.	Loading Sample ID	Loading Conc. (ng/ml)	Ref Well Subtraction Formula	Ref Sensor Subtraction Formula	Double Ref Subtraction Formula	Concentration (nM)	File location
FALSE	1	#2664C1		1	1	1	t1A2	SA (Streptavidin)	p1A7	p1A8	p1A7	WT SCFV	p1A6	PDL1	80	A8	t1A2c1		474.6	C:\Users\Labuser\Desktop\Core Personnel Only\Non-Profit Collaborative Projects\UCSD\Ryan Hard\ScFV WT 500 nM to point 7 nM\210723_001.frd
FALSE	2	#C73800		2	1	1	t1B2	SA (Streptavidin)	p1B7	p1B8	p1B7	WT SCFV	p1B6	PDL1	80	B8	t1B2c1		158.1	C:\Users\Labuser\Desktop\Core Personnel Only\Non-Profit Collaborative Projects\UCSD\Ryan Hard\ScFV WT 500 nM to point 7 nM\210723_002.frd
FALSE	3	#46B1C2		3	1	1	t1C2	SA (Streptavidin)	p1C7	p1C8	p1C7	WT SCFV	p1C6	PDL1	80	C8	t1C2c1		52.7	C:\Users\Labuser\Desktop\Core Personnel Only\Non-Profit Collaborative Projects\UCSD\Ryan Hard\ScFV WT 500 nM to point 7 nM\210723_003.frd
FALSE	4	#3BC82D		4	1	1	t1D2	SA (Streptavidin)	p1D7	p1D8	p1D7	WT SCFV	p1D6	PDL1	80	D8	t1D2c1		17.6	C:\Users\Labuser\Desktop\Core Personnel Only\Non-Profit Collaborative Projects\UCSD\Ryan Hard\ScFV WT 500 nM to point 7 nM\210723_004.frd
FALSE	5	#FFA238		5	1	1	t1E2	SA (Streptavidin)	p1E7	p1E8	p1E7	WT SCFV	p1E6	PDL1	80	E8	t1E2c1		5.86	C:\Users\Labuser\Desktop\Core Personnel Only\Non-Profit Collaborative Projects\UCSD\Ryan Hard\ScFV WT 500 nM to point 7 nM\210723_005.frd
FALSE	6	#B185F2		6	1	1	t1F2	SA (Streptavidin)	p1F7	p1F8	p1F7	WT SCFV	p1F6	PDL1	80	F8	t1F2c1		1.95	C:\Users\Labuser\Desktop\Core Personnel Only\Non-Profit Collaborative Projects\UCSD\Ryan Hard\ScFV WT 500 nM to point 7 nM\210723_006.frd
FALSE	7	#228999		7	1	1	t1G2	SA (Streptavidin)	p1G7	p1G8	p1G7	WT SCFV	p1G6	PDL1	80	G8	t1G2c1		0.651	C:\Users\Labuser\Desktop\Core Personnel Only\Non-Profit Collaborative Projects\UCSD\Ryan Hard\ScFV WT 500 nM to point 7 nM\210723_007.frd
FALSE	8	#FF674D		8	1	1	t1H2	SA (Streptavidin)	p1H7	p1H8	p1H7	WT SCFV	p1H6	Kinetics Buffer	0	H8	t1H2c1		0	C:\Users\Labuser\Desktop\Core Personnel Only\Non-Profit Collaborative Projects\UCSD\Ryan Hard\ScFV WT 500 nM to point 7 nM\210723_008.frd

## Sheet: Stack Graphs
					Fitting View
					Residual View

## Sheet: Result Table
Index	Color	Sensor Location	Sensor Type	Sensor Lot No	Sensor Info	Replicate Group	Baseline Loc.	Assoc. (Sample) Loc.	Sample ID	Dissoc. Loc.	Loading Loc.	Loading Sample ID	Loading Conc. (ng/ml)	Cycle	Conc. (nM)	Response	KD (M)	KD2	KD Error	KD2 Error	ka (1/Ms)	ka2	ka Error	ka2 Error	kdis (1/s)	kdis2	kdis Error	kdis2 Error	Rmax	Rmax2	Rmax Error	Rmax2 Error	kobs (1/s)	kobs2	kobs Error	kobs2 Error	Req	Req2	Req/Rmax(%)	Req2/Rmax2	Full X^2	Full R^2	KD(%)	KD2(%)	File location
0	#2664C1	t1A2	SA (Streptavidin)	2011032		N/A	p1A7	p1A8	WT SCFV	p1A7	p1A6	PDL1	80	1	474.6	0.6931	2.194e-10	5.932e-09	<1.0E-12	2.974e-11	430500	38690	401.4	139.4	9.444e-05	0.0002295	1.719e-07	8.003e-07	0.4894	0.1756	0.0004	0.0004	0.2044	0.01859	0.0001907	6.694e-05	0.4891	0.1735	100	98.8	29.7713	0.9945	74	26	C:\Users\Labuser\Desktop\Core Personnel Only\Non-Profit Collaborative Projects\UCSD\Ryan Hard\ScFV WT 500 nM to point 7 nM\210723_001.frd
1	#C73800	t1B2	SA (Streptavidin)	2011032		N/A	p1B7	p1B8	WT SCFV	p1B7	p1B6	PDL1	80	1	158.1	0.6738	2.194e-10	5.932e-09	<1.0E-12	2.974e-11	430500	38690	401.4	139.4	9.444e-05	0.0002295	1.719e-07	8.003e-07	0.4894	0.1756	0.0004	0.0004	0.06816	0.006347	6.363e-05	2.283e-05	0.4887	0.1693	99.9	96.4	29.7713	0.9945	74	26	C:\Users\Labuser\Desktop\Core Personnel Only\Non-Profit Collaborative Projects\UCSD\Ryan Hard\ScFV WT 500 nM to point 7 nM\210723_002.frd
2	#46B1C2	t1C2	SA (Streptavidin)	2011032		N/A	p1C7	p1C8	WT SCFV	p1C7	p1C6	PDL1	80	1	52.7	0.6523	2.194e-10	5.932e-09	<1.0E-12	2.974e-11	430500	38690	401.4	139.4	9.444e-05	0.0002295	1.719e-07	8.003e-07	0.4894	0.1756	0.0004	0.0004	0.02278	0.002269	2.132e-05	8.145e-06	0.4873	0.1579	99.6	89.9	29.7713	0.9945	74	26	C:\Users\Labuser\Desktop\Core Personnel Only\Non-Profit Collaborative Projects\UCSD\Ryan Hard\ScFV WT 500 nM to point 7 nM\210723_003.frd
3	#3BC82D	t1D2	SA (Streptavidin)	2011032		N/A	p1D7	p1D8	WT SCFV	p1D7	p1D6	PDL1	80	1	17.6	0.5842	2.194e-10	5.932e-09	<1.0E-12	2.974e-11	430500	38690	401.4	139.4	9.444e-05	0.0002295	1.719e-07	8.003e-07	0.4894	0.1756	0.0004	0.0004	0.007663	0.0009097	7.228e-06	3.25e-06	0.4833	0.1313	98.8	74.8	29.7713	0.9945	74	26	C:\Users\Labuser\Desktop\Core Personnel Only\Non-Profit Collaborative Projects\UCSD\Ryan Hard\ScFV WT 500 nM to point 7 nM\210723_004.frd
4	#FFA238	t1E2	SA (Streptavidin)	2011032		N/A	p1E7	p1E8	WT SCFV	p1E7	p1E6	PDL1	80	1	5.86	0.5035	2.194e-10	5.932e-09	<1.0E-12	2.974e-11	430500	38690	401.4	139.4	9.444e-05	0.0002295	1.719e-07	8.003e-07	0.4894	0.1756	0.0004	0.0004	0.002617	0.0004562	2.524e-06	1.617e-06	0.4717	0.0873	96.4	49.7	29.7713	0.9945	74	26	C:\Users\Labuser\Desktop\Core Personnel Only\Non-Profit Collaborative Projects\UCSD\Ryan Hard\ScFV WT 500 nM to point 7 nM\210723_005.frd
5	#B185F2	t1F2	SA (Streptavidin)	2011032		N/A	p1F7	p1F8	WT SCFV	p1F7	p1F6	PDL1	80	1	1.95	0.3125	2.194e-10	5.932e-09	<1.0E-12	2.974e-11	430500	38690	401.4	139.4	9.444e-05	0.0002295	1.719e-07	8.003e-07	0.4894	0.1756	0.0004	0.0004	0.0009353	0.0003051	9.558e-07	1.072e-06	0.44	0.0435	89.9	24.8	29.7713	0.9945	74	26	C:\Users\Labuser\Desktop\Core Personnel Only\Non-Profit Collaborative Projects\UCSD\Ryan Hard\ScFV WT 500 nM to point 7 nM\210723_006.frd
6	#228999	t1G2	SA (Streptavidin)	2011032		N/A	p1G7	p1G8	WT SCFV	p1G7	p1G6	PDL1	80	1	0.651	0.1202	2.194e-10	5.932e-09	<1.0E-12	2.974e-11	430500	38690	401.4	139.4	9.444e-05	0.0002295	1.719e-07	8.003e-07	0.4894	0.1756	0.0004	0.0004	0.0003747	0.0002547	4.332e-07	8.91e-07	0.366	0.0174	74.8	9.9	29.7713	0.9945	74	26	C:\Users\Labuser\Desktop\Core Personnel Only\Non-Profit Collaborative Projects\UCSD\Ryan Hard\ScFV WT 500 nM to point 7 nM\210723_007.frd

[truncated: 6 more sheets: Iso-Affinity Graph, Steady State Graph, Individual Graphs, Group Graphs, Individual Results, Analysis Parameters]
