# Supplementary material for: The RESP AI model accelerates the identification of tight-binding antibodies
Source: Nat Commun. 2023 Jan 28;14:454. doi: 10.1038/s41467-023-36028-8 (PMC9884274; doi:10.1038/s41467-023-36028-8)
Supplement: Supplementary file 3 — Source Data [file 41467_2023_36028_MOESM3_ESM.zip › SUPPLEMENTARY_Figure_S7_source_data_file.xlsx]

## Sheet: Figure S7
Figure S7 raw data points
11-29-21 KD Determination on Yeast Surface										12-9-21 KD Determination on the Yeast Surface									1-13-22 KD Determination on the Yeast Surface
[PDL1] in pM
WT					Mutant 4					[PDL1] in pM									[PDL1] in pM
[PDL1]	MFI	Blank Subtracted MFI			[PDL1]	MFI	Blank Subtracted MFI			WT				M4	MFI	Blank Subtracted			WT				M4
0	8	0			0	9	0			[PDL1]	MFI	Blank Subtracted		0	18	0			[PDL1]	MFI	Blank Subtracted		[PDL1]	MFI	Blank Subtracted
25	1160	1152			10	2839	2830			0	28	0		9.9	3506	3488			0	15	0		0	8	0
50	1709	1701			25	4487	4478			19.8	1660	1632		19.8	6683	6665			19.8	773	758		9.9	1822	1814
100	2307	2299			50	3799	3790			39.6	2980	2952		39.6	8054	8036			39.6	1027	1012		19.8	2801	2793
150	2858	2850			100	3836	3827			79.2	3888	3860		79.2	7407	7389			79.2	1459	1444		39.6	2827	2819
200	2682	2674			150	4101	4092			158	4945	4917		158	8154	8136			158	1778	1763		79.2	3164	3156
454	2521	2513			200	4072	4063			240	5532	5504		240	7368	7350			240	2043	2028		158	3436	3428
1250	3793	3785			454	3399	3390			317	6040	6012		317	7958	7940			317	2386	2371		240	2892	2884
2500	3661	3653			1250	3889	3880			480	6202	6174		480	6926	6908			480	2673	2658		317	3093	3085
5000	4047	4039			2500	3939	3930			1000	7097	7069		1000	8322	8304			1000	2333	2318		480	2874	2866
10000	5067	5059			5000	4625	4616			2000	6628	6600		2000	7298	7280			2000	3149	3134		1000	2465	2457
					10000	4292	4283			4000	9082	9054		4000	9052	9034			4000	3384	3369		2000	3242	3234
																							4000	4286	4278
